# Supplementary material for: Transgenerational response to early spring warming in Daphnia
Source: Sci Rep. 2019 Mar 14;9:4449. doi: 10.1038/s41598-019-40946-3 (PMC6418131; doi:10.1038/s41598-019-40946-3)
Supplement: Supplementary file 2 — Table S2 [file 41598_2019_40946_MOESM2_ESM.xlsx]

## Sheet: Sheet1
GeneID	ScaffoldID	SNP position	Reference	LRV0_1	LRV0_2	LRV0_4	LRV1_2	LRV2_1	LRV2_5_9	LRV2_5_11	LRV3_6	LRV3_5_1	LRV3_5_2	LRV3_5_15	LRV6_2	LRV6_3	LRV7_3	LRV7_5	LRV7_5_4	LRV8_5_3	LRV9_6	LRV9_20	LRV9_5_1	LRV9_5_3	LRV12_3	LRV12_4	LRV12_5_1	LRV13_1	LRV13_2	LRV13_3	LRV13_5_1	LRV14_5_1	LRV15_5_1
Dapma7bEVm001004t1	scaffold00027	3071	C	Y	Y	Y	C	Y	C	C	Y	C	C	C	Y	Y	C	Y	T	Y	Y	Y	C	C	C	Y	C	C	Y	C	C	Y	C
Dapma7bEVm001004t1	scaffold00027	3349	C	C	C	C	Y	C	C	C	C	C	C	C	C	C	C	C	C	Y	C	C	C	Y	Y	C	T	C	Y	Y	N	C	C
Dapma7bEVm001004t1	scaffold00027	3425	T	Y	Y	Y	T	Y	C	C	Y	C	Y	Y	Y	Y	Y	Y	T	T	Y	T	C	Y	Y	Y	T	C	T	Y	N	Y	Y
Dapma7bEVm001004t1	scaffold00027	3649	G	G	G	G	R	G	G	G	G	G	G	G	G	G	G	G	G	N	G	G	G	R	R	G	A	G	R	R	N	G	G
Dapma7bEVm001004t1	scaffold00027	3763	T	W	W	W	T	W	A	A	W	A	W	W	W	W	W	W	T	N	W	T	A	W	W	W	T	A	T	W	N	W	W
Dapma7bEVm001004t1	scaffold00027	3895	C	C	C	C	S	C	C	C	C	C	C	C	C	C	C	C	C	S	C	C	C	S	S	C	G	C	S	S	N	C	C
Dapma7bEVm001004t1	scaffold00027	3900	T	T	T	T	W	T	T	T	T	T	T	T	T	T	T	T	T	N	T	T	T	W	W	T	A	T	W	W	N	T	T
Dapma7bEVm001004t1	scaffold00027	4221	G	G	K	G	G	K	G	G	G	G	G	G	G	K	G	G	G	G	G	G	G	G	K	G	G	G	G	G	N	K	G
Dapma7bEVm001004t1	scaffold00027	4574	A	R	R	R	A	R	G	G	R	G	R	R	R	R	R	R	A	A	R	A	G	R	R	R	A	G	A	R	R	R	R
Dapma7bEVm001004t1	scaffold00027	4615	A	G	G	G	R	G	G	G	G	G	G	G	N	G	G	G	G	R	G	G	G	R	R	G	A	G	R	R	R	G	G
Dapma7bEVm001004t1	scaffold00027	4693	T	C	C	C	Y	C	C	C	C	C	C	C	C	C	C	C	C	Y	C	C	C	Y	Y	C	T	C	Y	Y	N	C	C
Dapma7bEVm001004t1	scaffold00027	4938	G	G	G	G	S	G	G	G	G	G	G	G	G	G	G	G	G	S	G	G	G	S	S	G	N	G	S	S	N	G	G
Dapma7bEVm001004t1	scaffold00027	4954	C	Y	Y	Y	C	Y	C	C	Y	C	C	C	Y	Y	C	Y	T	Y	Y	Y	C	C	C	Y	N	C	Y	C	N	Y	C
Dapma7bEVm001004t1	scaffold00027	5010	A	W	W	W	W	W	A	A	W	A	W	W	W	W	W	W	T	W	W	T	A	A	A	W	N	A	W	A	N	W	W
Dapma7bEVm001004t1	scaffold00027	5079	G	R	R	R	R	R	G	G	R	G	R	R	R	R	R	R	A	R	R	A	G	G	G	R	G	G	R	G	N	R	R
Dapma7bEVm001004t1	scaffold00027	5121	G	G	G	G	R	G	G	G	G	G	G	G	G	G	G	G	G	R	G	G	G	R	R	G	A	G	R	R	N	G	G
Dapma7bEVm001004t1	scaffold00027	5150	G	K	K	K	K	K	G	G	K	G	K	K	K	K	K	K	T	K	K	T	G	G	G	K	G	G	K	G	N	K	K
Dapma7bEVm001004t1	scaffold00027	5242	C	Y	Y	Y	Y	Y	Y	Y	Y	Y	Y	Y	Y	Y	Y	Y	Y	Y	Y	Y	Y	Y	Y	Y	C	Y	Y	Y	N	Y	Y
Dapma7bEVm001004t1	scaffold00027	5274	T	T	T	T	Y	T	T	T	T	T	T	T	T	T	T	T	T	Y	T	T	T	Y	Y	T	C	T	Y	Y	N	T	T
Dapma7bEVm001004t1	scaffold00027	5623	C	M	M	M	C	M	A	A	M	A	M	M	M	M	M	M	C	C	N	C	A	M	M	N	C	A	C	M	N	N	N
Dapma7bEVm001004t1	scaffold00027	5836	A	W	W	W	A	W	A	A	W	A	A	A	W	N	A	W	T	A	N	W	A	A	A	W	A	A	W	N	N	W	A
Dapma7bEVm001004t1	scaffold00027	6066	T	T	T	T	Y	T	T	T	T	T	Y	Y	T	T	Y	T	T	Y	T	Y	T	T	T	T	T	T	T	T	N	T	Y
Dapma7bEVm001004t1	scaffold00027	6074	C	Y	Y	Y	Y	Y	C	C	Y	C	C	C	Y	Y	C	Y	T	Y	Y	Y	C	Y	Y	Y	T	C	T	Y	N	Y	C
Dapma7bEVm005301t1	scaffold00848	96445	C	M	A	A	M	M	N	A	M	A	M	A	M	M	A	C	M	M	M	C	M	A	N	M	N	A	M	A	N	M	M
Dapma7bEVm005301t1	scaffold00848	96591	T	W	T	T	T	W	W	T	T	T	T	T	W	W	T	T	T	T	T	T	T	T	N	T	N	T	W	T	N	T	T
Dapma7bEVm005301t1	scaffold00848	97223	T	Y	C	C	C	Y	C	C	C	C	C	C	Y	Y	C	Y	C	N	C	C	C	C	C	C	C	C	Y	C	N	C	Y
Dapma7bEVm005301t1	scaffold00848	97237	C	Y	C	C	C	Y	C	C	C	C	C	C	Y	Y	C	C	C	N	C	C	C	C	C	C	C	C	Y	C	N	C	C
Dapma7bEVm005301t1	scaffold00848	97261	A	R	G	G	R	R	G	G	R	G	R	G	R	R	G	A	R	N	R	R	R	G	G	R	G	G	R	G	N	R	N
Dapma7bEVm002245t1	scaffold02003	35454	G	G	A	G	R	R	G	G	G	G	R	G	G	R	R	G	G	R	G	G	G	R	A	G	N	G	R	R	R	R	R
Dapma7bEVm002245t1	scaffold02003	35570	T	T	K	T	K	T	T	T	T	T	T	T	T	T	T	T	T	K	T	T	T	T	K	T	T	T	K	K	K	T	T
Dapma7bEVm015923t3	scaffold02003	213694	A	M	N	M	M	M	N	M	M	M	A	M	A	A	A	A	M	M	M	M	M	M	M	M	M	M	N	M	N	M	M
Dapma7bEVm015923t3	scaffold02003	213708	G	K	N	K	K	K	N	K	K	K	G	K	K	K	G	G	K	K	K	K	K	K	K	K	K	K	N	K	N	K	K
Dapma7bEVm015923t3	scaffold02003	213721	A	R	N	R	R	R	N	R	R	R	A	R	R	R	A	A	R	R	R	R	R	R	R	R	R	R	N	R	N	R	R
Dapma7bEVm015923t3	scaffold02003	213818	T	K	N	K	K	K	K	K	K	K	T	K	K	K	K	T	K	K	K	K	K	K	K	K	K	K	K	K	K	K	K
Dapma7bEVm015923t3	scaffold02003	213831	G	R	G	R	R	R	R	R	R	R	G	R	R	R	R	G	R	R	R	R	R	R	R	R	R	R	R	R	R	R	R
Dapma7bEVm015923t3	scaffold02003	213840	C	Y	Y	Y	Y	Y	Y	Y	Y	Y	C	Y	Y	Y	Y	C	Y	Y	Y	Y	Y	Y	Y	Y	Y	Y	Y	Y	Y	Y	Y
Dapma7bEVm015923t3	scaffold02003	213845	T	K	T	K	K	K	K	K	K	K	T	K	K	K	K	T	K	K	K	K	K	K	K	K	K	K	K	K	K	K	K
Dapma7bEVm015923t3	scaffold02003	213918	T	Y	N	Y	Y	Y	Y	Y	Y	Y	Y	Y	Y	Y	Y	Y	Y	Y	Y	Y	Y	Y	Y	Y	Y	Y	Y	Y	Y	Y	Y
Dapma7bEVm015923t3	scaffold02003	213931	C	M	C	M	M	M	M	M	M	M	C	C	M	M	M	C	M	M	M	M	M	M	M	M	M	M	M	M	M	M	M
Dapma7bEVm015923t3	scaffold02003	213959	G	R	R	R	G	R	R	R	R	R	R	G	R	R	R	R	R	R	R	R	R	R	R	R	R	R	R	R	G	R	R
Dapma7bEVm015923t3	scaffold02003	213964	T	Y	Y	Y	Y	Y	Y	Y	Y	Y	Y	Y	Y	Y	Y	Y	Y	Y	Y	Y	Y	Y	Y	Y	Y	Y	Y	Y	Y	Y	Y
Dapma7bEVm015923t3	scaffold02003	213974	T	K	K	K	K	K	K	K	K	K	K	K	K	K	K	K	K	K	K	K	K	K	K	K	K	K	K	K	K	K	K
Dapma7bEVm015923t3	scaffold02003	213997	G	R	R	R	R	R	R	R	R	R	R	R	R	R	R	R	R	R	R	R	R	R	R	R	R	R	R	R	G	R	R
Dapma7bEVm015923t3	scaffold02003	214001	T	W	W	W	W	W	W	W	W	W	W	W	W	W	W	W	W	W	W	W	W	W	W	W	W	W	W	W	W	W	W
Dapma7bEVm015923t3	scaffold02003	214002	A	W	W	W	W	W	W	W	W	W	W	W	W	W	W	W	W	W	W	W	W	W	W	W	W	W	W	W	W	W	W
Dapma7bEVm015923t3	scaffold02003	214004	T	Y	T	Y	Y	Y	Y	Y	Y	Y	T	T	Y	Y	Y	T	Y	Y	Y	Y	Y	Y	Y	Y	T	Y	Y	Y	Y	Y	Y
Dapma7bEVm015923t3	scaffold02003	214008	A	W	W	W	W	W	W	W	W	W	W	W	W	W	W	W	W	W	W	W	W	W	W	W	W	W	W	W	W	W	W
Dapma7bEVm015923t3	scaffold02003	214031	G	G	S	G	S	G	G	G	G	G	G	G	G	G	G	G	G	S	G	G	G	G	S	G	G	G	S	S	S	G	G
Dapma7bEVm015923t3	scaffold02003	214035	A	R	R	R	R	R	R	R	R	R	R	R	R	R	R	R	R	R	R	R	R	R	R	R	R	R	R	R	R	R	R
Dapma7bEVm015923t3	scaffold02003	214038	T	T	W	T	T	W	T	T	T	T	T	T	W	W	T	T	T	T	T	T	W	T	T	T	T	T	T	T	T	T	T
Dapma7bEVm015923t3	scaffold02003	214041	C	S	C	S	C	S	S	S	S	S	C	C	S	S	C	C	S	S	S	S	S	S	C	S	S	S	S	S	S	S	S
Dapma7bEVm015923t3	scaffold02003	214042	G	G	R	G	G	R	G	G	G	G	G	G	R	R	G	G	G	G	G	G	R	G	G	G	G	G	G	G	G	G	G
Dapma7bEVm015923t3	scaffold02003	214061	C	Y	C	Y	C	Y	Y	Y	Y	Y	C	C	Y	Y	C	C	Y	Y	Y	Y	Y	Y	C	Y	C	Y	Y	Y	Y	Y	C
Dapma7bEVm015923t3	scaffold02003	214073	G	K	K	K	K	K	K	K	K	K	K	G	K	K	K	K	K	K	K	K	K	K	K	K	K	K	K	K	K	K	K
Dapma7bEVm015923t3	scaffold02003	214099	A	R	K	R	W	R	R	R	R	R	R	R	R	R	R	R	R	K	R	R	R	R	K	R	R	R	R	K	R	R	R
Dapma7bEVm015923t3	scaffold02003	214100	C	C	Y	C	Y	C	C	C	C	C	C	C	C	C	C	C	C	Y	C	C	C	C	Y	C	C	C	Y	Y	Y	C	C
Dapma7bEVm015923t3	scaffold02003	214106	G	R	R	R	R	R	R	R	R	R	R	R	R	R	R	R	R	R	R	R	R	R	R	R	R	R	R	R	R	R	R
Dapma7bEVm015923t3	scaffold02003	214107	C	S	S	S	S	S	S	S	S	S	S	S	S	S	C	C	C	S	S	C	C	S	S	S	S	S	S	S	S	S	S
Dapma7bEVm015923t3	scaffold02003	214122	T	K	T	T	K	T	T	K	K	K	K	T	K	T	K	T	K	K	T	K	T	K	K	K	K	K	K	K	T	K	T
Dapma7bEVm015923t3	scaffold02003	214123	T	K	K	K	K	K	K	K	K	K	K	K	K	K	K	K	K	K	K	K	K	K	K	K	K	K	K	K	K	K	K
Dapma7bEVm015923t3	scaffold02003	214152	C	C	C	C	Y	C	C	Y	C	C	C	C	C	C	C	C	C	C	C	C	C	Y	Y	C	Y	C	C	C	C	Y	C
Dapma7bEVm015923t3	scaffold02003	214153	T	K	K	K	K	K	K	K	K	K	K	K	K	K	K	K	K	K	K	K	K	K	K	K	K	K	K	K	K	K	K
Dapma7bEVm015923t3	scaffold02003	214170	T	Y	Y	Y	Y	Y	Y	Y	Y	Y	Y	Y	Y	Y	Y	Y	Y	Y	Y	Y	Y	Y	Y	Y	Y	Y	Y	Y	Y	Y	Y
Dapma7bEVm015923t3	scaffold02003	214180	A	A	R	A	A	R	R	A	A	A	A	A	R	R	A	R	A	R	R	A	R	A	A	A	A	A	A	A	A	A	A
Dapma7bEVm015923t3	scaffold02003	214192	A	R	R	R	R	R	R	R	R	R	R	R	R	R	R	R	R	R	R	R	R	R	R	R	R	R	R	R	R	R	R
Dapma7bEVm015923t3	scaffold02003	214219	C	C	M	C	M	C	C	C	M	C	M	C	C	C	C	C	M	M	C	C	C	C	M	C	M	C	M	C	M	M	M
Dapma7bEVm015923t3	scaffold02003	214220	G	R	R	R	R	R	R	R	R	R	R	R	R	R	R	R	R	R	R	R	R	R	R	R	R	R	R	R	R	R	R
Dapma7bEVm015923t3	scaffold02003	214221	A	R	A	R	A	A	R	R	A	R	A	A	R	A	A	A	R	R	R	R	R	R	R	R	R	R	R	R	R	A	R
Dapma7bEVm015923t3	scaffold02003	214224	A	W	W	W	W	W	W	W	W	W	W	W	W	W	W	W	W	W	W	W	W	W	W	W	W	W	W	W	W	W	W
Dapma7bEVm015923t3	scaffold02003	214254	C	M	M	M	M	M	M	M	M	M	M	M	M	M	M	M	M	M	M	M	M	M	M	M	M	M	M	M	M	M	M
Dapma7bEVm015923t3	scaffold02003	214266	C	S	S	S	S	S	S	S	S	S	S	S	S	S	S	S	S	S	S	S	S	S	S	S	S	S	S	S	S	S	S
Dapma7bEVm015923t3	scaffold02003	214331	G	R	R	R	R	R	R	R	R	R	R	R	R	R	R	R	R	R	R	R	R	R	R	R	R	R	R	R	R	R	R
Dapma7bEVm015923t3	scaffold02003	214351	A	A	R	A	R	A	A	A	A	A	A	A	A	A	A	A	A	R	A	A	A	A	R	A	A	A	R	R	N	A	A
Dapma7bEVm015923t3	scaffold02003	214356	G	K	K	K	K	K	K	K	K	K	K	K	K	K	K	K	K	K	K	K	K	K	K	K	K	K	K	K	N	K	K
Dapma7bEVm015923t3	scaffold02003	214376	A	W	W	W	W	W	W	W	W	W	W	W	W	W	W	W	W	W	W	W	W	W	W	W	W	W	W	W	N	W	W
Dapma7bEVm015923t3	scaffold02003	214400	C	Y	Y	Y	Y	Y	Y	C	Y	Y	Y	Y	Y	Y	Y	Y	Y	C	Y	Y	C	C	Y	Y	Y	Y	Y	Y	N	Y	C
Dapma7bEVm015923t3	scaffold02003	214418	T	Y	Y	Y	Y	Y	Y	Y	Y	Y	Y	Y	Y	Y	Y	Y	Y	Y	Y	Y	Y	Y	Y	Y	Y	Y	Y	Y	N	Y	Y
Dapma7bEVm015923t3	scaffold02003	214434	C	S	S	S	S	S	S	S	S	S	S	S	S	S	C	S	S	S	S	S	S	S	S	S	S	S	S	S	N	S	C
NA	scaffold02569	3441	G	A	R	A	A	R	A	A	A	A	R	A	A	R	R	A	A	N	A	A	A	A	R	A	A	A	A	A	N	R	N
NA	scaffold02569	3517	G	R	R	R	R	R	G	G	R	G	G	R	R	R	G	R	A	N	R	A	G	G	G	G	R	G	G	G	N	R	N
NA	scaffold02569	3538	T	K	T	K	T	T	G	G	K	G	K	K	K	T	K	T	T	N	K	T	G	K	T	K	T	G	T	K	N	T	N
NA	scaffold02569	3606	C	Y	Y	Y	Y	Y	C	C	Y	C	C	Y	Y	Y	C	Y	T	N	Y	T	C	C	C	C	Y	C	C	C	N	Y	C
NA	scaffold02569	3643	C	Y	C	C	Y	Y	C	C	Y	C	C	Y	Y	Y	C	Y	T	N	Y	T	C	C	C	C	Y	C	C	C	N	Y	C
NA	scaffold02569	4172	A	R	R	A	A	R	G	R	A	A	R	A	A	R	R	R	A	N	A	A	A	R	R	A	A	A	R	A	N	R	A
NA	scaffold02569	4312	G	G	G	S	G	G	N	S	S	C	G	S	S	G	G	G	G	N	N	N	C	S	G	S	N	C	G	N	N	G	S
Dapma7bEVm006598t1	scaffold02569	9181	A	R	A	A	A	A	G	R	A	A	R	A	A	A	R	A	A	A	A	A	A	A	A	A	N	A	A	A	A	A	A
Dapma7bEVm006598t1	scaffold02569	9257	C	Y	Y	Y	T	Y	C	C	Y	C	C	Y	Y	Y	C	Y	N	C	Y	T	C	C	Y	C	C	C	Y	C	N	Y	C
Dapma7bEVm006598t1	scaffold02569	9334	G	R	G	G	G	G	A	R	G	G	R	G	G	G	R	G	N	G	G	G	G	G	G	G	N	G	G	G	N	G	G
Dapma7bEVm006598t1	scaffold02569	10003	A	M	A	A	A	A	C	M	A	A	M	A	A	A	M	A	A	A	A	A	A	A	A	A	A	A	A	A	A	A	A
Dapma7bEVm006598t1	scaffold02569	10108	A	R	G	R	G	G	A	A	R	A	A	R	R	G	A	R	G	A	R	G	A	A	G	A	A	A	R	A	N	G	A
Dapma7bEVm006598t1	scaffold02569	10152	T	Y	T	T	T	T	C	Y	T	T	Y	T	T	T	Y	T	T	N	T	T	T	T	T	T	T	T	T	T	N	T	T
Dapma7bEVm006598t1	scaffold02569	10471	G	K	G	G	G	G	T	K	G	G	K	G	G	G	K	G	G	G	G	G	G	G	G	G	G	G	G	G	N	G	G
Dapma7bEVm006598t1	scaffold02569	10621	G	R	R	R	A	A	G	G	R	G	G	R	R	A	G	R	A	G	R	A	G	G	N	G	G	G	R	G	N	A	G
Dapma7bEVm006598t1	scaffold02569	10651	A	W	A	A	A	A	T	W	A	A	W	A	A	A	W	A	A	A	A	A	A	A	N	A	A	A	A	A	N	A	A
Dapma7bEVm006598t1	scaffold02569	10768	T	Y	T	T	T	T	C	Y	T	T	Y	T	T	T	Y	T	T	T	T	T	T	T	T	T	T	T	T	T	T	T	T
Dapma7bEVm006598t1	scaffold02569	10796	T	K	K	K	G	G	T	T	K	T	T	K	K	G	T	K	G	T	K	G	T	T	G	T	T	T	K	T	T	G	T
Dapma7bEVm006598t1	scaffold02569	10860	G	R	A	R	A	A	G	G	R	G	G	R	R	A	G	R	A	N	R	A	G	G	A	G	G	G	R	G	G	A	G
Dapma7bEVm008171t1	scaffold02569	35429	C	C	Y	Y	Y	Y	C	Y	Y	T	Y	Y	Y	Y	Y	Y	C	C	Y	C	T	T	T	T	C	N	Y	Y	N	Y	T
Dapma7bEVm008171t1	scaffold02569	35677	C	C	Y	Y	C	Y	C	Y	Y	T	Y	Y	Y	Y	Y	C	C	N	Y	C	T	T	N	Y	C	T	Y	Y	N	Y	N
Dapma7bEVm008171t1	scaffold02569	35697	C	C	Y	Y	C	Y	C	Y	Y	T	Y	Y	Y	Y	Y	C	C	C	Y	C	T	T	N	Y	C	T	Y	Y	N	Y	N
Dapma7bEVm008171t1	scaffold02569	35704	T	T	Y	Y	T	Y	T	Y	Y	C	Y	Y	Y	Y	Y	T	T	T	Y	T	C	C	N	Y	T	C	Y	Y	N	Y	N
Dapma7bEVm008171t1	scaffold02569	35773	T	T	Y	Y	T	Y	T	Y	Y	C	Y	Y	Y	Y	Y	Y	T	T	Y	T	C	C	N	C	T	C	Y	Y	N	Y	N
Dapma7bEVm008171t1	scaffold02569	36066	G	G	R	G	R	R	G	G	G	G	G	G	G	R	G	G	G	G	G	G	G	R	A	G	G	G	R	N	N	R	G
Dapma7bEVm008171t1	scaffold02569	36282	T	T	K	K	K	K	T	K	K	G	K	K	K	K	K	K	T	T	K	T	G	G	G	G	T	G	K	K	N	K	G
Dapma7bEVm008171t1	scaffold02569	36559	A	A	R	R	R	R	A	R	R	G	R	R	R	R	R	R	A	A	R	A	G	G	G	G	A	G	R	R	N	R	G
Dapma7bEVm008171t1	scaffold02569	36625	C	C	Y	Y	Y	Y	C	Y	Y	T	Y	Y	Y	Y	Y	Y	C	C	Y	C	T	T	T	T	C	T	Y	Y	N	Y	T
Dapma7bEVm008171t1	scaffold02569	36638	G	G	R	R	R	R	G	R	R	A	R	R	R	R	R	R	G	G	R	G	A	A	A	A	G	A	R	R	N	R	A
Dapma7bEVm008171t1	scaffold02569	36690	A	A	A	W	A	A	A	W	W	T	W	W	W	A	W	A	A	A	W	A	T	W	A	W	A	T	A	W	N	A	T
Dapma7bEVm008171t1	scaffold02569	36737	C	C	Y	Y	Y	Y	C	Y	Y	T	Y	Y	Y	Y	Y	Y	C	C	Y	C	T	T	T	T	C	T	Y	Y	N	Y	T
Dapma7bEVm008171t1	scaffold02569	36783	T	T	W	W	W	W	T	W	W	A	W	W	W	W	W	W	T	T	W	T	A	A	A	A	T	A	W	W	N	W	A
Dapma7bEVm008171t1	scaffold02569	36966	G	G	G	R	G	G	G	R	R	A	R	R	R	G	R	G	G	G	R	G	A	R	G	R	G	A	G	R	N	G	A
Dapma7bEVm008171t1	scaffold02569	36974	T	T	W	W	W	W	T	W	W	A	W	W	W	W	W	W	T	W	W	T	A	A	A	A	W	A	W	A	N	W	A
Dapma7bEVm008171t1	scaffold02569	37006	C	C	C	Y	C	C	C	Y	Y	T	Y	Y	Y	C	Y	C	C	C	Y	C	T	Y	C	Y	C	T	C	Y	N	C	T
Dapma7bEVm008171t1	scaffold02569	37011	T	T	T	W	T	T	T	W	W	A	W	W	W	T	W	T	T	T	W	T	A	W	T	W	T	A	T	W	N	T	A
Dapma7bEVm008171t1	scaffold02569	37066	C	Y	T	T	Y	Y	C	Y	T	T	Y	Y	Y	Y	Y	Y	Y	Y	T	Y	T	T	T	Y	Y	T	Y	T	N	T	T
Dapma7bEVm008171t1	scaffold02569	37124	C	M	A	A	M	M	C	M	A	A	M	M	M	M	M	M	N	M	A	M	A	A	A	M	M	A	M	A	N	A	A
Dapma7bEVm008171t1	scaffold02569	37191	T	T	T	Y	T	T	T	Y	Y	C	Y	Y	Y	T	Y	T	N	T	Y	T	C	Y	T	Y	T	C	T	Y	N	T	C
Dapma7bEVm008171t1	scaffold02569	37589	C	Y	T	Y	Y	Y	C	C	Y	C	C	C	C	Y	C	T	Y	Y	Y	Y	C	Y	T	Y	N	C	Y	Y	N	T	C
Dapma7bEVm008171t1	scaffold02569	37725	G	G	G	R	G	G	G	R	R	A	R	R	R	G	R	G	G	N	R	G	A	R	G	R	G	A	G	R	N	G	A
Dapma7bEVm008171t1	scaffold02569	37761	A	R	R	R	R	A	A	A	R	A	A	A	A	A	A	R	R	N	R	R	A	A	R	A	R	A	A	R	N	R	A
Dapma7bEVm008171t1	scaffold02569	37765	A	A	A	W	A	A	A	W	W	T	W	W	W	A	W	A	A	N	W	A	T	W	A	W	A	T	A	W	N	A	T
Dapma7bEVm008171t1	scaffold02569	37766	T	T	T	W	T	T	T	W	W	A	W	W	W	T	W	T	T	N	W	T	A	W	T	W	T	A	T	W	N	T	A
Dapma7bEVm008171t1	scaffold02569	37768	A	A	A	W	A	A	A	W	W	T	W	W	W	A	W	A	A	N	W	A	T	W	A	W	A	T	A	W	N	A	T
Dapma7bEVm008171t1	scaffold02569	37800	A	A	R	A	A	R	A	A	A	A	A	A	A	R	A	R	A	A	A	A	A	R	R	R	A	A	R	A	N	R	A
Dapma7bEVm008171t1	scaffold02569	37841	C	Y	Y	Y	Y	C	C	C	Y	C	C	C	C	C	C	Y	Y	Y	Y	Y	C	C	Y	C	Y	C	C	Y	N	Y	C
Dapma7bEVm008171t1	scaffold02569	37870	A	W	T	T	W	W	A	W	T	T	W	W	W	W	W	W	W	W	T	W	T	T	T	W	W	T	W	T	N	T	T
Dapma7bEVm008171t1	scaffold02569	37958	G	R	R	R	G	G	G	G	R	G	G	G	G	G	G	R	R	N	R	R	G	G	G	G	G	G	G	G	N	R	G
Dapma7bEVm008171t1	scaffold02569	38011	T	Y	C	C	Y	Y	T	Y	C	C	Y	Y	Y	Y	Y	C	Y	N	C	Y	C	C	C	C	Y	C	Y	C	N	C	C
Dapma7bEVm008171t1	scaffold02569	38017	C	Y	Y	Y	Y	C	C	C	Y	C	C	C	C	C	C	Y	Y	Y	Y	Y	C	C	Y	C	Y	C	C	Y	N	Y	C
Dapma7bEVm008171t1	scaffold02569	38116	G	R	R	G	G	R	G	G	R	G	G	G	G	R	G	R	R	G	R	R	G	R	R	G	G	G	R	G	N	A	G
Dapma7bEVm008171t1	scaffold02569	38148	C	M	A	M	M	M	C	C	M	C	C	C	C	M	C	M	M	M	M	M	C	M	A	C	M	C	M	M	N	A	C
Dapma7bEVm008171t1	scaffold02569	38265	C	M	A	M	M	M	C	C	M	C	C	C	C	M	C	A	M	M	M	M	C	M	A	M	M	C	M	M	N	A	C
Dapma7bEVm008171t1	scaffold02569	38311	G	R	R	G	G	R	G	G	R	G	G	G	G	R	G	R	R	G	R	R	G	R	R	G	G	G	R	G	N	A	G
Dapma7bEVm008171t1	scaffold02569	38315	T	W	W	T	T	W	T	T	W	T	T	T	T	W	T	W	W	T	W	W	T	W	W	T	T	T	W	T	N	A	T
Dapma7bEVm008171t1	scaffold02569	38588	A	N	R	A	A	R	A	A	R	A	A	A	A	R	A	G	R	N	R	R	A	R	R	N	N	A	R	A	N	N	A
Dapma7bEVm008171t1	scaffold02569	38616	T	N	N	Y	Y	Y	N	T	Y	T	T	T	T	Y	T	C	Y	Y	Y	Y	T	Y	C	Y	N	T	Y	Y	N	N	T
Dapma7bEVm008171t1	scaffold02569	39121	C	Y	Y	C	C	Y	C	C	Y	C	C	C	C	Y	C	T	Y	N	Y	Y	C	Y	Y	Y	C	C	Y	C	C	T	C
Dapma7bEVm008171t1	scaffold02569	39238	T	Y	C	Y	Y	Y	T	T	Y	T	T	T	T	Y	T	C	Y	Y	Y	Y	T	Y	C	Y	Y	T	Y	Y	Y	C	N
Dapma7bEVm008171t1	scaffold02569	39394	G	N	R	G	G	R	N	G	R	G	G	N	G	R	G	A	R	G	R	R	G	R	R	R	G	G	R	G	N	A	G
Dapma7bEVm008171t1	scaffold02569	39630	T	K	N	G	G	G	T	K	G	G	K	G	G	G	K	K	G	G	G	G	G	G	G	G	G	G	G	G	G	G	G
Dapma7bEVm008171t1	scaffold02569	39664	G	R	N	G	G	R	G	G	R	G	G	G	G	R	G	R	R	G	R	R	G	R	R	R	G	G	R	G	G	A	G
Dapma7bEVm008171t1	scaffold02569	39761	T	Y	Y	T	T	Y	T	T	Y	T	T	T	T	Y	T	Y	Y	T	Y	Y	T	Y	Y	Y	T	T	Y	T	T	C	T
Dapma7bEVm008171t1	scaffold02569	39766	A	A	R	R	R	A	A	A	A	A	A	A	A	A	A	R	A	R	A	A	A	A	R	A	R	A	A	R	R	A	A
Dapma7bEVm008171t1	scaffold02569	39838	T	Y	Y	T	T	Y	T	T	Y	T	T	T	T	Y	T	Y	Y	T	Y	Y	T	Y	Y	Y	T	T	Y	T	T	C	T
Dapma7bEVm008171t1	scaffold02569	39843	A	R	R	A	A	R	A	A	R	A	A	A	A	R	A	R	R	A	R	R	A	R	R	R	A	A	R	A	A	G	A
Dapma7bEVm008171t1	scaffold02569	39866	G	R	R	G	G	R	G	G	R	G	G	G	G	R	G	R	R	G	R	R	G	R	R	R	G	G	R	G	G	A	G
Dapma7bEVm008171t1	scaffold02569	39895	A	W	T	W	T	T	A	A	W	A	W	W	W	T	W	T	T	T	W	T	A	W	T	W	T	A	T	W	W	T	W
Dapma7bEVm008171t1	scaffold02569	39953	T	T	Y	Y	Y	T	T	T	T	T	T	T	T	T	T	Y	T	Y	T	T	T	T	Y	T	Y	T	T	Y	Y	T	T
Dapma7bEVm008171t1	scaffold02569	39972	T	T	T	T	Y	Y	T	T	T	T	Y	Y	Y	Y	Y	T	Y	Y	T	Y	T	T	T	T	Y	T	Y	T	T	T	Y
Dapma7bEVm008171t1	scaffold02569	39998	A	A	W	W	W	A	A	A	A	A	A	A	A	A	A	W	A	W	A	A	A	A	W	A	W	A	A	W	N	A	A
Dapma7bEVm008171t1	scaffold02569	40019	C	C	C	C	M	M	C	C	C	C	M	M	M	M	M	C	M	M	C	M	C	C	C	C	M	C	M	C	N	C	M
Dapma7bEVm008171t1	scaffold02569	40050	C	C	C	C	M	M	C	C	C	C	M	M	M	M	M	C	M	M	C	M	C	C	C	C	M	C	M	C	N	C	M
Dapma7bEVm008171t1	scaffold02569	40059	A	A	A	A	M	M	A	A	A	A	M	M	M	M	M	A	M	M	A	M	A	A	A	A	M	A	M	A	N	A	M
Dapma7bEVm008171t1	scaffold02569	40081	T	T	T	T	Y	Y	T	T	T	T	Y	Y	Y	Y	Y	T	Y	Y	T	Y	T	T	T	T	Y	T	Y	T	N	T	Y
Dapma7bEVm008171t1	scaffold02569	40087	T	Y	C	Y	C	C	T	T	Y	T	Y	Y	Y	C	Y	C	C	C	Y	C	T	Y	C	Y	C	Y	C	Y	N	C	Y
Dapma7bEVm008171t1	scaffold02569	40154	T	Y	C	Y	Y	Y	T	T	Y	T	T	T	T	Y	T	C	Y	Y	Y	Y	T	Y	C	Y	Y	Y	Y	Y	N	C	N
Dapma7bEVm008171t1	scaffold02569	40477	C	C	C	C	Y	Y	C	C	C	C	Y	Y	Y	Y	Y	C	Y	Y	C	Y	C	C	C	Y	Y	C	Y	C	N	C	Y
Dapma7bEVm008171t1	scaffold02569	40727	G	R	R	G	G	R	G	G	R	G	G	G	G	R	G	R	R	G	R	R	G	R	R	G	G	G	R	G	N	A	G
Dapma7bEVm008171t1	scaffold02569	41256	C	Y	C	Y	C	C	N	T	Y	T	Y	Y	Y	C	Y	C	C	C	Y	C	T	Y	C	Y	C	T	C	Y	N	C	Y
Dapma7bEVm008171t1	scaffold02569	41942	G	G	G	G	R	R	N	G	G	G	G	R	R	R	G	G	R	N	G	R	G	G	G	G	A	G	R	R	N	G	G
Dapma7bEVm008171t1	scaffold02569	42134	T	T	T	T	Y	Y	T	T	T	T	T	Y	Y	Y	T	T	Y	C	T	Y	T	T	N	T	N	T	Y	N	N	T	T
Dapma7bEVm008171t1	scaffold02569	42567	G	G	N	G	G	K	G	G	G	G	G	G	K	K	G	G	K	T	N	G	G	K	G	G	N	G	T	K	N	G	N
Dapma7bEVm008171t1	scaffold02569	42610	G	S	S	G	S	S	G	G	S	G	S	G	G	S	S	C	S	G	S	S	G	G	C	S	N	G	G	G	N	C	N
Dapma7bEVm008171t1	scaffold02569	42643	T	W	W	T	W	W	T	T	W	T	W	T	T	W	W	A	W	T	W	W	T	T	A	W	T	T	T	T	N	A	W
Dapma7bEVm008171t1	scaffold02569	42650	G	G	G	G	G	S	G	G	G	G	G	G	S	S	G	G	S	C	G	G	G	S	G	G	C	G	C	S	N	G	G
Dapma7bEVm008171t1	scaffold02569	42694	A	A	A	A	A	M	A	A	A	A	A	A	M	M	A	A	M	C	A	A	A	M	A	A	C	A	C	M	N	N	A
Dapma7bEVm008171t1	scaffold02569	42773	G	S	S	G	S	S	G	G	S	G	S	G	G	S	S	C	S	G	S	S	G	G	C	S	G	G	G	G	N	C	S
Dapma7bEVm008171t1	scaffold02569	42775	C	Y	Y	C	Y	Y	C	C	Y	C	Y	C	C	Y	Y	T	Y	C	Y	Y	C	C	T	Y	C	C	C	C	N	T	Y
Dapma7bEVm008171t1	scaffold02569	42804	T	Y	Y	C	Y	Y	C	C	Y	C	Y	C	C	Y	Y	T	Y	C	Y	Y	C	C	T	Y	C	C	C	C	N	T	Y
Dapma7bEVm008171t1	scaffold02569	42812	T	K	K	G	K	K	G	G	K	G	K	G	G	K	K	T	K	G	K	K	G	G	T	K	G	G	G	G	N	T	K
Dapma7bEVm008171t1	scaffold02569	42846	G	R	R	G	R	A	G	G	R	G	R	G	R	A	R	A	A	A	R	R	G	R	A	R	A	G	A	R	N	A	R
Dapma7bEVm008171t1	scaffold02569	42994	G	K	K	G	K	T	N	G	K	G	K	G	K	T	K	T	T	T	N	K	G	K	T	K	T	G	T	K	K	T	K
Dapma7bEVm008171t1	scaffold02569	43670	C	C	C	Y	C	C	C	Y	Y	T	C	Y	Y	C	C	Y	C	C	Y	C	T	Y	C	Y	C	T	C	Y	N	C	Y
Dapma7bEVm008171t1	scaffold02569	43739	C	T	T	Y	T	T	T	Y	Y	C	T	Y	Y	T	T	Y	T	T	Y	T	C	Y	T	Y	T	C	T	Y	N	T	Y
Dapma7bEVm008171t1	scaffold02569	43750	A	A	A	M	A	A	A	M	M	C	A	M	M	A	A	M	A	A	M	A	C	M	A	M	A	C	A	M	N	A	M
Dapma7bEVm008171t1	scaffold02569	43751	A	G	G	R	G	G	G	R	R	A	G	R	R	G	G	R	G	G	R	G	A	R	G	R	G	A	G	R	N	G	R
Dapma7bEVm008171t1	scaffold02569	43801	T	C	C	Y	C	C	C	Y	Y	T	C	Y	Y	C	C	Y	C	C	Y	C	T	Y	C	Y	C	T	C	Y	N	C	Y
Dapma7bEVm008171t1	scaffold02569	43991	C	A	A	M	A	A	A	M	M	C	A	M	M	A	A	A	A	A	M	A	C	M	A	M	A	C	A	M	N	A	M
Dapma7bEVm008171t1	scaffold02569	43998	G	G	G	R	G	G	G	R	R	A	G	R	R	G	G	G	G	G	R	G	A	R	G	R	G	A	G	R	N	G	R
Dapma7bEVm008171t1	scaffold02569	44002	A	G	G	R	G	G	G	R	R	A	G	R	R	G	G	G	G	G	R	G	A	R	G	R	G	A	G	R	N	G	R
Dapma7bEVm008171t1	scaffold02569	44083	T	C	C	Y	C	C	C	Y	Y	T	Y	Y	Y	C	Y	C	C	N	Y	C	T	Y	C	Y	C	T	C	Y	N	C	T
Dapma7bEVm008171t1	scaffold02569	44127	G	A	A	R	A	A	A	R	R	G	R	R	R	A	R	A	A	A	N	A	G	R	A	R	A	G	A	R	N	A	G
Dapma7bEVm008171t1	scaffold02569	44169	C	A	A	M	A	A	A	M	M	C	M	M	M	A	M	A	A	A	N	A	C	M	A	M	A	C	A	M	N	A	C
Dapma7bEVm008171t1	scaffold02569	44338	T	Y	Y	C	C	Y	C	C	Y	C	C	C	C	Y	C	T	Y	C	Y	Y	C	C	Y	C	C	C	C	C	N	T	C
Dapma7bEVm008171t1	scaffold02569	44432	C	C	N	Y	C	C	Y	Y	Y	T	C	Y	Y	C	C	C	C	C	Y	C	T	Y	C	Y	C	T	C	Y	Y	C	Y
Dapma7bEVm008171t1	scaffold02569	44450	T	Y	N	C	C	Y	C	C	Y	C	C	C	C	Y	C	T	Y	C	Y	Y	C	C	Y	C	C	C	C	C	C	T	C
Dapma7bEVm008171t1	scaffold02569	44490	T	T	T	Y	T	T	T	Y	Y	C	T	Y	Y	T	T	T	T	T	Y	T	C	Y	T	Y	T	C	T	Y	N	T	Y
Dapma7bEVm008171t1	scaffold02569	44577	G	S	S	G	S	S	G	G	S	G	G	G	G	S	G	C	S	G	S	S	G	G	C	G	G	G	G	G	N	C	G
Dapma7bEVm002217t1	scaffold02569	220484	G	C	C	S	G	S	C	G	S	G	S	G	G	S	S	C	C	S	S	S	G	G	S	S	S	G	S	S	S	C	G
Dapma7bEVm002217t1	scaffold02569	220607	T	T	T	T	T	W	T	T	T	T	T	T	W	W	T	T	T	T	T	T	T	T	T	T	T	T	W	N	N	T	T
Dapma7bEVm002217t1	scaffold02569	220621	A	G	G	R	A	R	G	A	R	A	R	A	A	R	R	G	G	R	R	R	A	A	R	R	R	A	R	R	N	G	A
Dapma7bEVm002217t1	scaffold02569	220694	G	K	G	G	G	G	G	G	K	G	G	G	G	G	G	K	T	G	K	K	G	G	G	G	G	G	G	G	N	K	G
Dapma7bEVm028519t1/Dapma7bEVm010615t1	scaffold02569	335326	T	C	T	C	Y	Y	C	C	C	C	C	C	C	Y	C	Y	C	Y	C	C	C	C	T	C	Y	C	Y	C	N	Y	C
Dapma7bEVm028519t1/Dapma7bEVm010615t1	scaffold02569	335328	T	G	T	G	K	K	G	G	G	G	G	G	G	K	G	K	G	K	G	G	G	G	T	G	K	G	K	G	N	K	G
Dapma7bEVm028519t1/Dapma7bEVm010615t1	scaffold02569	335335	G	A	G	A	R	R	A	A	A	A	A	A	A	R	A	R	A	R	A	A	A	A	G	A	R	A	R	A	N	R	A
Dapma7bEVm028519t1/Dapma7bEVm010615t1	scaffold02569	335743	T	T	K	T	K	T	T	T	T	T	T	T	T	T	T	T	T	K	T	T	T	T	K	T	T	T	K	K	T	T	T
Dapma7bEVm028519t1/Dapma7bEVm010615t1	scaffold02569	335779	C	C	M	C	M	C	N	C	C	C	C	C	C	C	C	C	C	M	C	C	C	C	M	C	C	C	M	M	C	C	C
Dapma7bEVm028519t1/Dapma7bEVm010615t1	scaffold02569	335801	A	A	R	A	R	A	N	A	A	A	A	A	A	A	A	A	A	R	A	A	A	A	R	A	A	A	R	R	A	A	A
Dapma7bEVm028519t1/Dapma7bEVm010615t1	scaffold02569	335841	G	G	R	G	R	G	G	G	G	G	G	G	G	G	G	G	G	R	G	G	G	G	R	G	G	G	R	R	N	G	G
Dapma7bEVm028519t1/Dapma7bEVm010615t1	scaffold02569	335846	G	G	S	G	S	G	G	G	G	G	G	G	G	G	G	G	G	S	G	G	G	G	S	G	G	G	S	S	N	G	G
Dapma7bEVm028519t1/Dapma7bEVm010615t1	scaffold02569	335863	A	A	W	A	W	A	A	A	A	A	A	A	A	A	A	A	A	W	A	A	A	A	W	A	A	A	W	W	W	A	A
Dapma7bEVm028519t1/Dapma7bEVm010615t1	scaffold02569	335879	T	T	Y	T	Y	T	T	T	T	T	T	T	T	T	T	T	T	Y	T	T	T	T	Y	T	T	T	Y	Y	N	T	T
Dapma7bEVm028519t1/Dapma7bEVm010615t1	scaffold02569	335882	A	A	R	A	R	A	A	A	A	A	A	A	A	A	A	A	A	R	A	A	A	A	R	A	A	A	R	R	N	A	A
Dapma7bEVm028519t1/Dapma7bEVm010615t1	scaffold02569	335887	G	G	R	G	R	G	G	G	G	G	G	G	G	G	G	G	G	R	G	G	G	G	R	G	G	G	R	R	N	G	G
Dapma7bEVm028519t1/Dapma7bEVm010615t1	scaffold02569	335891	A	N	W	A	W	A	A	A	A	A	A	A	A	A	A	A	A	W	A	A	A	A	W	A	A	A	W	W	N	A	A
Dapma7bEVm028519t1/Dapma7bEVm010615t1	scaffold02569	335909	C	N	Y	C	Y	C	C	C	C	C	C	C	C	C	C	C	C	Y	C	C	C	C	Y	C	C	C	Y	Y	N	C	C
Dapma7bEVm028519t1/Dapma7bEVm010615t1	scaffold02569	335918	C	N	M	C	M	C	C	C	C	C	C	C	C	C	C	C	C	M	C	C	C	C	M	N	C	C	M	M	N	C	C
Dapma7bEVm028519t1/Dapma7bEVm010615t1	scaffold02569	335949	G	N	S	G	S	G	G	G	G	G	G	G	G	G	G	G	G	S	G	G	G	G	S	G	G	G	S	S	N	G	G
Dapma7bEVm028519t1/Dapma7bEVm010615t1	scaffold02569	335979	C	C	Y	C	Y	C	C	C	C	C	C	C	C	C	C	C	C	Y	C	C	C	C	Y	N	C	C	Y	Y	N	C	C
Dapma7bEVm028519t1/Dapma7bEVm010615t1	scaffold02569	335989	T	T	Y	T	Y	T	T	T	T	T	T	T	T	T	T	T	T	Y	T	T	T	T	Y	T	T	T	Y	Y	N	T	T
Dapma7bEVm028519t1/Dapma7bEVm010615t1	scaffold02569	336000	T	T	K	T	K	T	T	T	T	T	T	T	T	T	T	T	T	K	T	T	T	T	T	T	T	T	K	K	N	T	T
Dapma7bEVm028519t1/Dapma7bEVm010615t1	scaffold02569	336003	C	C	Y	C	Y	C	C	C	C	C	C	C	C	C	C	C	C	Y	C	C	C	C	Y	C	C	C	Y	Y	N	C	C
Dapma7bEVm028519t1/Dapma7bEVm010615t1	scaffold02569	336004	G	G	K	G	K	G	G	G	G	G	G	G	G	G	G	G	G	K	G	G	G	G	K	G	G	G	K	K	N	G	G
Dapma7bEVm028519t1/Dapma7bEVm010615t1	scaffold02569	336042	T	T	W	T	W	T	T	T	T	T	T	T	T	T	T	T	T	W	N	T	T	T	W	T	T	T	W	W	N	T	T
Dapma7bEVm028519t1/Dapma7bEVm010615t1	scaffold02569	336044	A	A	R	A	R	A	A	A	A	A	A	A	A	A	A	A	A	R	N	A	A	A	R	A	A	A	R	R	N	A	A
Dapma7bEVm028519t1/Dapma7bEVm010615t1	scaffold02569	336046	C	C	Y	C	Y	C	C	C	C	C	C	C	C	C	C	C	C	Y	N	C	C	C	Y	C	C	C	Y	Y	N	C	C
Dapma7bEVm028519t1/Dapma7bEVm010615t1	scaffold02569	336082	C	C	M	C	C	M	C	C	C	C	C	C	C	M	C	C	C	C	C	C	C	C	M	C	M	C	M	C	N	M	C
Dapma7bEVm028519t1/Dapma7bEVm010615t1	scaffold02569	336144	A	A	R	A	R	A	A	A	A	A	A	A	A	A	A	A	A	A	A	A	A	A	R	A	A	A	R	A	N	A	A
Dapma7bEVm028519t1/Dapma7bEVm010615t1	scaffold02569	336175	C	C	Y	C	Y	C	C	C	C	C	C	C	C	C	C	C	C	Y	C	C	C	C	Y	C	C	C	Y	C	N	C	C
Dapma7bEVm028519t1/Dapma7bEVm010615t1	scaffold02569	336200	G	G	R	G	R	G	G	G	G	G	G	G	G	G	G	G	G	R	G	G	G	G	R	G	G	G	R	G	R	G	G
Dapma7bEVm028519t1/Dapma7bEVm010615t1	scaffold02569	336218	G	G	R	G	R	G	G	G	G	G	G	G	G	G	G	G	G	R	G	G	G	G	R	G	G	G	R	R	R	G	G
Dapma7bEVm028519t1/Dapma7bEVm010615t1	scaffold02569	336220	G	G	R	G	R	G	G	G	G	G	G	G	G	G	G	G	G	R	G	G	G	G	R	G	G	G	R	R	R	G	G
Dapma7bEVm028519t1/Dapma7bEVm010615t1	scaffold02569	336248	C	C	S	C	S	C	C	C	C	C	C	C	C	C	C	C	C	S	C	C	C	C	S	C	C	C	S	S	S	C	C
Dapma7bEVm028519t1/Dapma7bEVm010615t1	scaffold02569	336263	A	A	R	A	R	A	A	A	A	A	A	A	A	A	A	A	A	R	A	A	A	A	R	A	A	A	R	R	R	A	A
Dapma7bEVm028519t1/Dapma7bEVm010615t1	scaffold02569	336277	G	G	R	G	R	G	G	G	G	G	G	G	G	G	G	G	G	R	G	G	G	G	R	G	G	G	R	R	R	G	G
Dapma7bEVm028519t1/Dapma7bEVm010615t1	scaffold02569	336288	A	A	R	A	R	A	A	A	A	A	A	A	A	A	A	A	A	R	A	A	A	A	R	A	A	A	R	R	R	A	A
Dapma7bEVm028519t1/Dapma7bEVm010615t1	scaffold02569	336293	T	T	W	T	W	T	T	T	T	T	T	T	T	T	T	T	T	W	T	T	T	T	W	T	T	T	W	W	W	T	T
Dapma7bEVm028519t1/Dapma7bEVm010615t1	scaffold02569	336303	C	C	Y	C	Y	C	C	C	C	C	C	C	C	C	C	C	C	Y	C	C	C	C	Y	C	C	C	Y	Y	Y	C	C
Dapma7bEVm028519t1/Dapma7bEVm010615t1	scaffold02569	336345	G	G	R	G	R	G	G	G	G	G	G	G	G	G	G	G	G	R	G	G	G	G	R	G	N	G	R	R	G	G	G
Dapma7bEVm028519t1/Dapma7bEVm010615t1	scaffold02569	336362	A	C	M	C	M	C	C	C	C	C	C	C	C	C	C	M	C	M	C	N	C	C	M	C	N	C	M	M	C	C	C
Dapma7bEVm028519t1/Dapma7bEVm010615t1	scaffold02569	336377	A	A	R	A	R	A	A	A	A	A	A	A	A	A	A	A	A	R	A	N	A	A	R	A	N	A	R	R	A	A	A
Dapma7bEVm028519t1/Dapma7bEVm010615t1	scaffold02569	336417	C	C	M	C	M	C	C	C	C	C	C	C	C	C	C	C	C	C	C	N	C	C	M	C	C	C	M	M	C	C	C
Dapma7bEVm028519t1/Dapma7bEVm010615t1	scaffold02569	336419	C	C	M	C	M	C	C	C	C	C	C	C	C	C	C	C	C	C	C	N	C	C	M	C	C	C	M	M	C	C	C
Dapma7bEVm028519t1/Dapma7bEVm010615t1	scaffold02569	336422	C	C	M	C	M	C	C	C	C	C	C	C	C	C	C	C	C	C	C	N	C	C	M	C	C	C	M	M	C	C	C
Dapma7bEVm028519t1/Dapma7bEVm010615t1	scaffold02569	336424	G	G	R	G	R	G	G	G	G	G	G	G	G	G	G	G	G	G	G	N	G	G	R	G	G	G	R	R	G	G	G
Dapma7bEVm028519t1/Dapma7bEVm010615t1	scaffold02569	336435	C	C	Y	C	Y	C	C	C	C	C	C	C	C	C	C	C	C	C	C	N	C	C	Y	C	C	C	Y	Y	C	C	C
Dapma7bEVm028519t1/Dapma7bEVm010615t1	scaffold02569	336445	A	A	R	A	R	A	A	A	A	A	A	A	A	A	A	A	A	A	A	A	A	A	R	A	N	A	R	R	A	A	A
Dapma7bEVm028519t1/Dapma7bEVm010615t1	scaffold02569	336449	A	A	W	A	W	A	A	A	A	A	A	A	A	A	A	A	A	A	A	A	A	A	W	A	N	A	W	W	A	A	A
Dapma7bEVm028519t1/Dapma7bEVm010615t1	scaffold02569	336455	T	T	T	T	T	K	T	T	T	T	T	T	K	K	T	T	T	T	T	K	T	T	T	T	N	T	K	T	T	T	T
Dapma7bEVm028519t1/Dapma7bEVm010615t1	scaffold02569	336457	A	A	W	A	W	A	A	A	A	A	A	A	A	A	A	A	A	A	A	A	A	A	W	A	N	A	W	W	A	A	A
Dapma7bEVm028519t1/Dapma7bEVm010615t1	scaffold02569	336467	A	A	R	A	R	A	A	A	A	A	A	A	A	A	A	A	A	R	A	A	A	A	R	A	N	A	R	R	R	A	A
Dapma7bEVm028519t1/Dapma7bEVm010615t1	scaffold02569	336505	A	A	M	A	M	A	A	A	A	A	A	A	A	A	A	A	A	M	A	A	A	A	M	A	N	A	M	M	M	A	N
Dapma7bEVm028519t1/Dapma7bEVm010615t1	scaffold02569	336545	T	T	W	T	W	T	T	T	T	T	T	T	T	T	T	T	T	W	T	T	T	T	W	T	N	T	W	W	W	T	T
Dapma7bEVm028519t1/Dapma7bEVm010615t1	scaffold02569	336556	G	G	K	G	K	G	G	G	G	G	G	G	G	G	G	G	G	K	G	G	G	G	K	G	G	G	K	K	K	G	G
Dapma7bEVm028519t1/Dapma7bEVm010615t1	scaffold02569	336560	C	C	S	C	S	C	C	C	C	C	C	C	C	C	C	C	C	S	C	C	C	C	S	C	N	C	S	S	S	C	C
Dapma7bEVm028519t1/Dapma7bEVm010615t1	scaffold02569	336586	A	A	M	A	M	A	A	A	A	A	A	A	A	A	A	A	A	M	A	A	A	A	M	A	A	A	M	M	M	A	A
Dapma7bEVm028519t1/Dapma7bEVm010615t1	scaffold02569	336592	C	C	Y	C	Y	C	C	C	C	C	C	C	C	C	C	C	C	Y	C	C	C	C	Y	C	C	C	Y	Y	Y	C	C
Dapma7bEVm028519t1/Dapma7bEVm010615t1	scaffold02569	336629	C	C	Y	C	Y	C	C	C	C	C	C	C	C	C	C	C	C	Y	C	C	C	C	Y	C	N	C	Y	Y	Y	C	C
Dapma7bEVm028519t1/Dapma7bEVm010615t1	scaffold02569	336635	G	G	R	G	R	G	G	G	G	G	G	G	G	G	G	G	G	R	G	G	G	G	R	G	G	G	R	R	R	G	G
Dapma7bEVm028519t1/Dapma7bEVm010615t1	scaffold02569	336636	C	C	Y	C	Y	C	C	C	C	C	C	C	C	C	C	C	C	Y	C	C	C	C	Y	C	C	C	Y	Y	Y	C	C
Dapma7bEVm028519t1/Dapma7bEVm010615t1	scaffold02569	336638	A	A	M	A	M	A	A	A	A	A	A	A	A	A	A	A	A	M	A	A	A	A	M	A	N	A	M	M	M	A	N
Dapma7bEVm028519t1/Dapma7bEVm010615t1	scaffold02569	336641	C	C	M	C	M	C	C	C	C	C	C	C	C	C	C	C	C	M	C	C	C	C	M	C	C	C	M	M	M	C	N
Dapma7bEVm028519t1/Dapma7bEVm010615t1	scaffold02569	336656	G	G	R	G	R	G	G	G	G	G	G	G	G	G	G	G	G	R	G	G	G	G	R	G	G	G	R	R	R	G	N
Dapma7bEVm028519t1/Dapma7bEVm010615t1	scaffold02569	336675	C	C	M	C	M	C	C	C	C	C	C	C	C	C	C	C	C	M	C	C	C	C	M	C	C	C	M	M	M	C	C
Dapma7bEVm028519t1/Dapma7bEVm010615t1	scaffold02569	336679	A	A	W	A	W	A	A	A	A	A	A	A	A	A	A	A	A	W	A	A	A	A	W	A	A	A	W	W	W	A	A
Dapma7bEVm028519t1/Dapma7bEVm010615t1	scaffold02569	336680	T	T	W	T	W	T	T	T	T	T	T	T	T	T	T	T	T	W	T	T	T	T	W	T	W	T	W	W	W	T	T
Dapma7bEVm028519t1/Dapma7bEVm010615t1	scaffold02569	336712	G	G	S	G	S	G	G	G	G	G	G	G	G	G	G	G	G	S	G	G	G	G	S	G	N	G	S	S	S	G	N
Dapma7bEVm028519t1/Dapma7bEVm010615t1	scaffold02569	336720	T	T	Y	T	Y	T	T	T	T	T	T	T	T	T	T	T	T	Y	T	T	T	T	Y	T	N	T	Y	Y	Y	T	N
Dapma7bEVm028519t1/Dapma7bEVm010615t1	scaffold02569	336727	T	T	W	T	W	T	T	T	T	T	T	T	T	T	T	T	T	W	T	T	T	T	W	T	N	T	W	W	W	T	N
Dapma7bEVm028519t1/Dapma7bEVm010615t1	scaffold02569	336739	G	G	K	G	K	G	G	G	G	G	G	G	G	G	G	G	G	K	G	G	G	G	K	G	N	G	K	K	K	G	N
Dapma7bEVm028519t1/Dapma7bEVm010615t1	scaffold02569	336751	G	G	R	G	R	G	G	G	G	G	G	G	G	G	G	G	G	R	G	G	G	G	R	G	N	G	R	R	R	G	N
Dapma7bEVm028519t1/Dapma7bEVm010615t1	scaffold02569	336759	T	T	Y	T	Y	T	T	T	T	T	T	T	T	T	T	T	T	Y	T	T	T	T	Y	T	T	T	Y	Y	Y	T	N
Dapma7bEVm028519t1/Dapma7bEVm010615t1	scaffold02569	336761	T	T	Y	T	Y	T	T	T	T	T	T	T	T	T	T	T	T	Y	T	T	T	T	Y	T	T	T	Y	Y	Y	T	N
Dapma7bEVm028519t1/Dapma7bEVm010615t1	scaffold02569	336768	A	A	R	A	R	A	A	A	A	A	A	A	A	A	A	A	A	R	A	A	A	A	R	A	A	A	R	R	R	A	N
Dapma7bEVm028519t1/Dapma7bEVm010615t1	scaffold02569	336769	T	T	W	T	W	T	T	T	T	T	T	T	T	T	T	T	T	W	T	T	T	T	W	T	T	T	W	W	W	T	N
Dapma7bEVm028519t1/Dapma7bEVm010615t1	scaffold02569	336774	C	C	M	C	M	C	C	C	C	C	C	C	C	C	C	C	C	M	C	C	C	C	M	C	C	C	M	M	M	C	N
Dapma7bEVm028519t1/Dapma7bEVm010615t1	scaffold02569	336785	A	A	W	A	W	A	A	A	A	A	A	A	A	A	A	A	A	W	A	A	A	A	W	A	A	A	W	W	W	A	N
Dapma7bEVm028519t1/Dapma7bEVm010615t1	scaffold02569	336814	C	C	S	C	S	C	C	C	C	C	C	C	C	C	C	C	C	S	C	C	C	C	S	C	C	C	S	S	S	C	N
Dapma7bEVm028519t1/Dapma7bEVm010615t1	scaffold02569	336846	G	G	K	G	K	G	G	G	G	G	G	G	G	G	G	G	G	K	G	G	G	G	K	G	G	G	K	K	K	G	N
Dapma7bEVm028519t1/Dapma7bEVm010615t1	scaffold02569	336879	T	T	Y	T	Y	T	T	T	T	T	T	T	T	T	T	T	T	Y	T	T	T	T	Y	T	T	T	Y	Y	Y	T	T
Dapma7bEVm028519t1/Dapma7bEVm010615t1	scaffold02569	336936	C	A	A	A	M	A	A	A	A	A	A	A	A	A	A	M	A	M	A	A	A	A	M	A	M	A	M	A	A	A	A
Dapma7bEVm004407t1	scaffold02569	340479	C	S	S	S	S	S	S	S	S	S	S	S	S	S	S	S	S	S	S	S	S	S	S	S	S	S	S	S	S	S	S
Dapma7bEVm004407t1	scaffold02569	340708	T	Y	T	T	Y	T	T	T	Y	Y	Y	T	T	Y	T	Y	Y	Y	Y	Y	Y	Y	Y	Y	T	Y	T	Y	N	Y	T
Dapma7bEVm004407t1	scaffold02569	340711	T	T	T	T	T	T	T	T	T	W	T	T	T	T	T	T	T	T	T	T	T	T	T	W	T	W	T	W	N	T	T
Dapma7bEVm004407t1	scaffold02569	340746	T	T	W	T	W	T	T	T	T	T	T	T	T	T	T	T	T	W	T	T	T	T	T	T	T	T	W	W	N	T	T
Dapma7bEVm004407t1	scaffold02569	340754	G	G	K	G	K	G	G	G	G	G	G	G	G	G	G	G	G	K	G	G	G	G	G	G	G	G	K	K	N	G	G
Dapma7bEVm004407t1	scaffold02569	340755	G	G	R	G	R	G	G	G	G	G	G	G	G	G	G	G	G	R	G	G	G	G	G	G	G	G	R	R	N	G	G
Dapma7bEVm004407t1	scaffold02569	340783	C	C	Y	C	Y	C	C	C	C	C	C	C	C	C	C	C	C	Y	C	C	C	C	C	C	C	C	Y	Y	N	C	C
Dapma7bEVm004407t1	scaffold02569	340798	C	C	Y	C	Y	C	C	C	C	C	C	C	C	C	C	C	C	Y	C	C	C	C	C	C	C	C	Y	Y	N	C	C
Dapma7bEVm004407t1	scaffold02569	340825	A	A	W	A	W	A	A	A	A	A	A	A	A	A	A	A	A	W	A	A	A	A	A	A	A	A	W	W	N	A	A
Dapma7bEVm004407t1	scaffold02569	340830	A	A	R	A	R	A	A	A	A	A	A	A	A	A	A	A	A	R	A	A	A	A	A	A	R	A	R	R	N	A	A
Dapma7bEVm004407t1	scaffold02569	340841	A	A	W	A	W	A	A	A	A	A	A	A	A	A	A	A	A	W	A	A	A	A	A	A	A	A	W	W	N	A	A
Dapma7bEVm004407t1	scaffold02569	340867	T	T	W	T	W	T	T	T	T	T	T	T	T	T	T	T	T	W	T	T	T	T	T	T	T	T	W	W	N	T	T
Dapma7bEVm004407t1	scaffold02569	340870	A	A	W	A	W	A	A	A	A	A	A	A	A	A	A	A	A	W	A	A	A	A	A	A	A	A	W	W	N	A	A
Dapma7bEVm004407t1	scaffold02569	340884	A	A	W	A	W	A	A	A	A	A	A	A	A	A	A	A	A	W	A	A	A	A	A	A	A	A	W	W	N	A	A
Dapma7bEVm004407t1	scaffold02569	340886	T	T	W	T	W	T	T	T	T	T	T	T	T	T	T	T	T	W	T	T	T	T	T	T	T	T	W	W	N	T	T
Dapma7bEVm004407t1	scaffold02569	340903	A	A	M	A	M	A	A	A	A	A	A	A	A	A	A	A	A	M	A	A	A	A	A	A	A	A	M	M	N	A	A
Dapma7bEVm004407t1	scaffold02569	340935	C	C	Y	C	Y	C	C	C	C	C	C	C	C	C	C	C	C	Y	C	C	C	C	C	C	C	C	Y	Y	N	C	C
Dapma7bEVm004407t1	scaffold02569	340971	T	T	W	T	W	T	T	T	T	T	T	T	T	T	T	T	T	W	T	T	T	T	T	T	T	T	W	W	N	T	T
Dapma7bEVm004407t1	scaffold02569	340978	C	C	Y	C	Y	C	C	C	C	C	C	C	C	C	C	C	C	Y	C	C	C	C	C	C	Y	C	Y	Y	N	C	C
Dapma7bEVm004407t1	scaffold02569	342503	T	C	C	C	Y	C	C	C	C	C	C	C	C	C	C	Y	C	Y	C	C	C	C	Y	C	Y	C	Y	C	N	C	C
Dapma7bEVm000710t1	scaffold02569	76868	C	S	S	C	G	G	C	C	S	C	C	S	S	G	C	G	G	S	S	G	C	S	N	S	S	C	S	C	N	G	C
Dapma7bEVm000710t1	scaffold02569	76942	G	R	R	G	A	A	G	G	R	G	G	R	R	A	G	A	A	R	R	A	G	R	N	R	R	G	R	G	G	A	G
Dapma7bEVm000710t1	scaffold02569	77003	C	C	C	C	T	Y	C	C	C	C	C	Y	Y	Y	C	C	C	Y	C	Y	C	Y	C	C	C	C	Y	C	C	C	C
Dapma7bEVm000710t1	scaffold02569	77146	T	K	K	T	G	G	T	T	K	T	T	K	K	G	T	G	G	K	K	G	T	K	G	K	K	T	K	T	T	G	T
Dapma7bEVm000710t1	scaffold02569	77179	T	Y	Y	T	C	C	T	T	Y	T	T	Y	Y	C	T	C	C	Y	Y	C	T	Y	C	Y	Y	T	Y	T	T	C	T
Dapma7bEVm000710t1	scaffold02569	77186	C	Y	Y	C	T	T	C	C	Y	C	C	Y	Y	T	C	T	T	Y	Y	T	C	Y	T	Y	Y	C	Y	C	C	T	C
Dapma7bEVm000710t1	scaffold02569	77309	A	R	R	A	G	G	A	A	R	A	A	R	R	G	A	G	G	R	R	G	A	R	G	R	R	A	R	A	A	G	A
Dapma7bEVm000710t1	scaffold02569	77583	T	T	T	T	C	Y	T	T	T	T	T	Y	Y	Y	T	T	T	Y	T	Y	T	Y	T	T	T	T	Y	T	T	T	T
Dapma7bEVm000710t1	scaffold02569	77743	G	G	G	G	A	R	G	G	G	G	G	R	R	R	G	G	G	R	G	R	G	R	G	G	G	G	R	G	G	G	G
Dapma7bEVm000710t1	scaffold02569	78327	T	Y	Y	T	C	C	T	T	Y	T	T	Y	Y	C	T	C	C	Y	Y	C	T	Y	C	Y	Y	T	Y	T	N	C	T
Dapma7bEVm000710t1	scaffold02569	78488	T	Y	Y	T	T	Y	T	T	Y	T	T	T	T	Y	T	C	C	T	Y	Y	T	T	C	Y	Y	T	T	T	N	C	T
Dapma7bEVm000710t1	scaffold02569	78608	C	C	C	C	T	Y	C	C	C	C	C	N	Y	Y	C	C	C	Y	C	Y	C	Y	C	C	C	C	Y	C	N	C	C
Dapma7bEVm000710t1	scaffold02569	78771	T	K	K	T	G	G	T	T	K	T	T	K	K	G	T	G	G	K	K	G	T	K	G	K	K	T	K	T	N	G	T
Dapma7bEVm000710t1	scaffold02569	78776	A	W	W	A	T	T	A	A	W	A	A	W	W	T	A	T	T	W	W	T	A	W	T	W	W	A	W	A	N	T	A
Dapma7bEVm000710t1	scaffold02569	78817	C	C	C	C	T	Y	C	C	C	C	C	Y	Y	Y	C	C	C	Y	C	Y	C	Y	C	C	C	C	Y	Y	N	C	C
Dapma7bEVm000710t1	scaffold02569	79012	T	Y	Y	T	T	Y	T	T	Y	T	T	T	T	Y	T	C	C	T	Y	Y	T	T	Y	Y	Y	T	T	T	N	C	T
Dapma7bEVm000710t1	scaffold02569	79013	A	W	W	A	A	W	A	A	W	A	A	A	A	W	A	T	T	A	W	W	A	A	W	W	W	A	A	A	N	T	A
Dapma7bEVm000710t1	scaffold02569	79084	A	M	M	A	C	C	A	A	M	A	A	M	M	C	A	C	C	M	M	M	A	M	M	M	M	A	M	A	N	C	A
Dapma7bEVm000710t1	scaffold02569	79162	A	A	A	A	T	W	A	A	A	A	A	W	W	W	A	A	N	W	A	W	A	W	A	A	A	A	W	A	N	A	A
Dapma7bEVm007919t1	scaffold02569	228860	A	W	W	A	A	W	T	A	A	A	W	A	A	W	W	W	A	A	A	A	A	A	W	A	A	A	A	A	N	W	A
Dapma7bEVm007919t1	scaffold02569	228971	T	C	C	Y	T	Y	C	T	Y	T	Y	T	T	Y	Y	C	C	Y	Y	Y	T	T	N	N	Y	T	Y	T	N	C	T
Dapma7bEVm007919t1	scaffold02569	229091	G	C	C	S	G	S	C	G	S	G	S	G	G	S	S	C	C	S	S	S	G	G	N	S	S	G	S	G	N	C	G
Dapma7bEVm007919t1	scaffold02569	229135	A	T	T	W	A	W	T	A	W	A	W	A	A	W	W	T	T	W	W	W	A	A	T	W	W	A	W	A	N	T	A
Dapma7bEVm007919t1	scaffold02569	229375	G	C	C	S	G	S	C	G	S	G	C	G	G	S	C	C	C	S	S	S	G	G	C	S	S	G	S	G	S	C	S
Dapma7bEVm007919t1	scaffold02569	229649	T	A	A	W	T	A	A	T	W	T	A	T	W	A	A	A	A	W	W	W	T	T	A	W	W	T	A	T	N	A	W
Dapma7bEVm005463t1	scaffold02723	1186	T	Y	C	C	Y	Y	N	C	Y	C	C	C	Y	Y	C	Y	T	C	Y	Y	C	C	Y	C	C	C	Y	C	C	Y	C
Dapma7bEVm005463t1	scaffold02723	1205	G	K	T	T	K	K	N	T	K	T	T	T	K	K	T	K	G	T	K	K	T	T	K	T	T	T	K	T	N	K	T
Dapma7bEVm005463t1	scaffold02723	1736	G	G	G	G	G	G	A	R	G	G	G	G	G	G	R	G	G	G	G	G	R	G	G	R	G	R	G	R	N	G	G
Dapma7bEVm005463t1	scaffold02723	2395	A	A	A	A	A	A	G	R	A	A	A	A	A	A	R	A	A	A	A	A	R	A	A	R	N	R	A	R	A	A	A
Dapma7bEVm005463t1	scaffold02723	2476	A	R	G	G	G	R	G	G	R	G	G	G	R	R	G	R	A	G	R	R	G	G	G	G	G	G	R	G	N	R	G
Dapma7bEVm005463t1	scaffold02723	2711	G	K	G	G	G	G	G	G	K	G	G	G	G	G	G	K	T	G	K	K	G	G	G	G	G	G	K	G	N	K	G
Dapma7bEVm005463t1	scaffold02723	2873	A	R	A	A	A	R	A	A	R	A	A	A	R	R	A	R	G	A	R	R	A	A	A	A	A	A	R	N	N	R	A
Dapma7bEVm005463t1	scaffold02723	3769	T	Y	C	C	C	Y	C	C	Y	C	Y	Y	Y	Y	Y	Y	T	C	Y	N	C	C	C	C	C	C	Y	C	C	Y	Y
Dapma7bEVm005463t1	scaffold02723	4166	A	R	N	G	G	R	G	G	R	G	R	R	R	R	R	R	A	G	R	A	G	G	G	G	G	G	R	G	N	R	R
Dapma7bEVm005463t1	scaffold02723	4177	A	N	N	T	T	W	T	T	T	T	W	W	W	W	W	T	N	N	T	A	T	T	N	T	T	T	T	T	N	T	W
Dapma7bEVm005463t1	scaffold02723	4214	A	W	A	A	A	A	A	A	W	A	A	A	A	A	A	W	W	A	W	W	A	A	A	A	A	A	W	A	A	W	A
Dapma7bEVm005463t1	scaffold02723	4230	A	W	A	A	A	A	A	A	W	A	A	A	A	A	A	W	T	N	W	W	A	A	A	A	A	A	W	A	N	W	A
Dapma7bEVm005463t1	scaffold02723	4242	A	T	T	T	T	W	T	T	T	T	W	W	W	W	W	T	T	T	T	W	T	T	T	T	T	T	T	T	N	T	W
Dapma7bEVm005463t1	scaffold02723	4255	C	Y	C	C	C	C	C	C	Y	C	C	C	C	C	C	Y	T	N	Y	Y	C	C	C	C	C	C	Y	C	N	Y	C
Dapma7bEVm005463t1	scaffold02723	4465	C	Y	T	T	T	Y	T	T	Y	T	Y	Y	Y	Y	Y	Y	C	T	Y	C	T	T	T	T	N	T	Y	T	N	Y	Y
Dapma7bEVm005463t1	scaffold02723	4517	A	R	A	A	A	A	A	A	R	A	A	A	A	A	A	R	R	A	R	R	A	A	A	A	N	A	A	A	N	R	A
Dapma7bEVm005463t1	scaffold02723	4625	A	A	A	A	A	A	A	A	A	A	R	R	A	A	R	A	A	A	A	R	A	A	N	A	A	A	A	A	N	A	R
Dapma7bEVm005463t1	scaffold02723	4678	T	T	T	T	T	T	T	T	T	T	Y	Y	T	T	Y	T	T	T	T	Y	T	T	T	T	T	T	T	T	N	T	Y
Dapma7bEVm005463t1	scaffold02723	4685	T	W	A	A	A	W	A	A	W	A	W	W	W	W	W	W	T	A	W	T	A	A	A	A	A	A	W	A	N	W	W
Dapma7bEVm005463t1	scaffold02723	4738	G	G	G	G	G	S	G	G	G	G	S	S	S	S	S	G	G	G	G	S	G	G	N	G	G	G	G	G	G	G	S
Dapma7bEVm005463t1	scaffold02723	4774	T	W	T	T	T	W	T	T	W	T	W	W	W	W	W	W	A	T	W	A	T	T	N	T	T	T	W	T	T	W	W
Dapma7bEVm005463t1	scaffold02723	4786	C	Y	C	C	C	C	C	C	Y	C	C	C	C	C	C	Y	T	C	Y	Y	C	C	C	C	C	C	Y	C	C	Y	C
Dapma7bEVm005463t1	scaffold02723	4797	A	R	A	A	A	A	A	A	R	A	A	A	A	A	A	R	G	A	R	R	A	A	A	A	A	A	R	A	A	R	A
Dapma7bEVm005463t1	scaffold02723	4842	A	W	A	A	A	W	A	A	W	A	W	W	W	W	W	W	T	A	W	T	A	A	A	A	A	A	W	A	A	W	W
Dapma7bEVm005463t1	scaffold02723	4944	T	T	T	T	T	T	T	T	T	T	W	W	T	T	W	T	T	T	T	W	T	T	T	T	T	T	T	T	T	T	W
Dapma7bEVm005463t1	scaffold02723	5003	T	T	T	T	T	K	T	T	T	T	K	K	K	K	K	T	T	T	T	K	T	T	T	T	T	T	T	T	T	T	K
Dapma7bEVm005463t1	scaffold02723	5004	A	A	A	A	A	A	A	A	A	A	W	W	A	A	W	A	A	A	A	W	A	A	A	A	A	A	A	A	A	A	W
Dapma7bEVm005463t1	scaffold02723	5018	A	A	A	A	A	M	A	A	A	A	M	M	M	M	M	A	A	A	A	M	A	A	A	A	A	A	A	A	A	A	M
Dapma7bEVm005463t1	scaffold02723	5212	T	Y	T	T	T	T	T	T	Y	T	T	T	T	T	T	Y	C	T	Y	Y	T	T	N	T	T	T	Y	T	N	Y	T
Dapma7bEVm005463t1	scaffold02723	5304	C	S	C	C	C	S	C	C	S	C	S	N	S	S	S	S	G	C	S	G	C	C	C	C	C	C	S	C	N	S	S
Dapma7bEVm005463t1	scaffold02723	5345	T	Y	C	C	C	Y	C	C	Y	C	Y	Y	Y	Y	Y	Y	T	C	Y	T	C	C	C	C	C	C	Y	C	N	Y	Y
Dapma7bEVm005463t1	scaffold02723	5433	C	C	C	C	C	C	C	C	C	C	M	M	C	C	M	C	C	C	C	M	C	C	C	C	C	C	C	C	N	C	M
Dapma7bEVm005463t1	scaffold02723	5666	G	R	N	A	R	R	A	A	R	A	A	A	R	R	A	R	G	A	R	R	A	A	R	A	A	A	R	A	N	R	A
Dapma7bEVm005463t1	scaffold02723	5704	T	Y	N	C	Y	Y	C	C	Y	C	C	C	Y	Y	C	Y	T	C	Y	Y	C	C	Y	C	C	C	Y	N	N	Y	C
Dapma7bEVm005463t1	scaffold02723	5799	T	W	A	A	W	W	A	A	W	A	A	A	W	W	A	W	T	A	W	W	A	A	W	A	A	A	W	N	N	W	A
Dapma7bEVm005463t1	scaffold02723	5825	A	R	G	G	R	R	G	G	R	G	G	G	R	R	G	R	A	G	R	R	G	G	R	G	G	G	R	N	N	R	G
Dapma7bEVm005463t1	scaffold02723	5992	G	K	T	T	K	K	T	T	K	T	T	T	K	K	T	K	G	T	K	K	T	T	K	T	T	T	K	N	N	K	T
Dapma7bEVm001751t1	scaffold03156	4430	G	A	A	A	R	A	A	A	A	A	A	A	A	A	A	A	A	R	A	A	A	R	R	A	G	A	R	N	N	A	A
Dapma7bEVm001751t1	scaffold03156	4480	C	C	C	C	M	C	C	C	C	C	C	C	C	C	C	C	C	M	C	C	C	M	M	C	A	C	M	M	M	C	C
Dapma7bEVm001751t1	scaffold03156	4566	T	T	T	T	W	T	T	T	T	T	W	W	T	T	W	T	T	T	T	W	T	T	T	T	T	T	T	T	T	T	W
Dapma7bEVm001751t1	scaffold03156	4574	T	T	T	T	Y	T	T	T	T	T	T	T	T	T	T	T	T	Y	T	T	T	Y	Y	T	C	T	Y	Y	Y	T	T
Dapma7bEVm001751t1	scaffold03156	4607	A	W	W	W	A	W	T	T	W	T	W	W	W	W	W	W	A	A	W	A	T	W	W	W	A	T	A	W	W	W	W
Dapma7bEVm001751t1	scaffold03156	4631	C	Y	Y	Y	C	Y	C	C	Y	C	C	C	Y	Y	C	Y	T	Y	Y	Y	C	C	C	Y	C	C	Y	C	C	Y	C
Dapma7bEVm001751t1	scaffold03156	4678	A	A	A	A	R	A	A	A	A	A	R	R	A	A	R	A	A	A	A	R	A	A	A	A	A	A	A	N	A	A	R
Dapma7bEVm001751t1	scaffold03156	4765	G	G	G	G	K	G	G	G	G	G	G	G	G	G	G	G	G	K	G	G	G	K	K	G	T	G	K	K	K	G	G
Dapma7bEVm001751t1	scaffold03156	4831	C	C	C	C	Y	C	C	C	C	C	Y	Y	C	C	Y	C	C	C	C	Y	C	C	C	C	C	C	C	C	C	C	Y
Dapma7bEVm001751t1	scaffold03156	4858	C	C	C	C	S	C	C	C	C	C	C	C	C	C	C	C	C	S	C	C	C	S	S	C	G	C	S	S	S	C	C
Dapma7bEVm001751t1	scaffold03156	5034	T	T	T	T	W	T	T	T	T	T	T	T	T	T	T	T	T	W	T	T	T	W	W	T	A	T	W	W	N	T	T
Dapma7bEVm001751t1	scaffold03156	5048	T	T	T	T	W	T	T	T	T	T	W	W	T	T	W	T	T	T	T	W	T	T	T	T	T	T	T	T	N	T	W
Dapma7bEVm001751t1	scaffold03156	5150	C	C	C	C	S	C	C	C	C	C	C	C	C	C	C	C	C	S	C	C	C	S	S	C	G	C	S	S	N	C	C
Dapma7bEVm001751t1	scaffold03156	5217	C	C	C	C	M	C	N	C	C	C	C	C	C	C	C	C	C	M	C	C	C	M	M	C	A	C	M	M	N	C	C
Dapma7bEVm001751t1	scaffold03156	5252	G	G	G	G	R	G	G	G	G	G	R	R	G	G	R	G	G	G	G	R	G	G	R	G	G	G	G	N	N	G	R
Dapma7bEVm001751t1	scaffold03156	5291	A	W	W	W	A	W	T	T	W	T	W	W	W	W	W	W	A	A	W	A	T	W	W	W	A	T	A	N	N	W	W
Dapma7bEVm001751t1	scaffold03156	5669	A	G	G	G	R	G	G	G	G	G	G	G	G	G	G	G	G	N	G	G	G	R	R	G	N	G	R	N	N	G	G
Dapma7bEVm001751t1	scaffold03156	5738	C	C	C	C	M	C	C	C	C	C	C	C	C	C	C	C	C	N	C	C	C	M	M	C	N	C	M	M	N	C	C
Dapma7bEVm001751t1	scaffold03156	5875	A	A	A	A	W	A	A	A	A	A	A	A	A	A	A	A	A	W	A	A	A	W	W	A	N	A	W	W	N	A	A
Dapma7bEVm001751t1	scaffold03156	6207	T	T	T	T	Y	T	T	T	T	T	T	T	T	T	T	T	T	Y	T	T	T	Y	Y	T	C	T	Y	Y	N	T	T
Dapma7bEVm001751t1	scaffold03156	6307	G	T	T	T	K	T	T	T	T	T	T	T	T	T	T	T	T	K	T	T	T	K	K	T	G	T	K	K	N	T	T
Dapma7bEVm001751t1	scaffold03156	6317	A	T	T	T	W	T	T	T	T	T	T	T	T	T	T	T	T	W	T	T	T	W	W	T	A	T	W	N	N	T	T
Dapma7bEVm001751t1	scaffold03156	6651	C	T	T	T	Y	T	N	T	T	T	T	T	T	T	T	T	T	Y	T	T	T	Y	Y	N	C	T	Y	Y	N	T	T
Dapma7bEVm001751t1	scaffold03156	6872	C	C	C	C	Y	C	C	C	C	C	C	C	C	C	C	C	C	T	C	C	C	Y	Y	C	T	C	Y	Y	N	C	C
Dapma7bEVm001751t1	scaffold03156	6986	A	W	W	W	A	W	A	A	W	A	A	A	W	W	A	W	T	W	W	W	A	A	A	W	A	A	W	A	N	W	A
Dapma7bEVm001751t1	scaffold03156	6996	A	A	A	A	W	A	A	A	A	A	W	W	A	A	W	A	A	A	A	W	A	A	A	A	A	A	A	A	N	A	W
Dapma7bEVm001751t1	scaffold03156	7147	G	R	R	R	G	R	A	A	R	A	R	R	R	R	R	R	G	G	R	G	A	R	R	R	N	A	G	R	N	R	N
Dapma7bEVm001751t1	scaffold03156	7224	C	C	C	C	Y	C	C	C	C	C	Y	Y	C	C	Y	C	C	C	C	Y	C	C	C	C	N	C	C	C	N	C	N
Dapma7bEVm001751t1	scaffold03156	7263	A	W	W	W	A	W	T	T	W	T	W	W	W	W	W	W	A	A	W	A	T	W	W	W	A	T	A	W	N	W	W
Dapma7bEVm001751t1	scaffold03156	7384	A	A	A	A	R	A	A	A	A	A	R	R	A	A	R	A	A	A	A	R	A	A	A	A	A	A	A	A	N	A	R
Dapma7bEVm001751t1	scaffold03156	7501	C	C	C	C	Y	C	C	C	C	C	C	C	C	C	C	C	C	Y	C	C	C	Y	Y	C	T	C	Y	Y	N	C	C
Dapma7bEVm001751t1	scaffold03156	7558	A	A	N	A	W	A	A	A	A	A	W	W	A	A	W	A	A	A	A	W	A	A	A	A	A	A	A	A	N	A	W
Dapma7bEVm001751t1	scaffold03156	7582	C	C	N	C	M	C	C	C	C	C	C	C	C	C	C	C	C	M	C	C	C	M	M	C	A	C	M	M	N	C	C
Dapma7bEVm001751t1	scaffold03156	7896	T	T	T	T	W	T	T	T	T	T	T	T	T	T	T	T	T	N	T	T	T	W	W	T	A	T	W	W	N	T	T
Dapma7bEVm001751t1	scaffold03156	7920	C	T	T	T	Y	T	T	T	T	T	T	T	T	T	T	T	T	N	T	T	T	Y	Y	T	C	T	Y	Y	N	T	T
Dapma7bEVm001751t1	scaffold03156	8110	T	Y	Y	Y	T	Y	T	T	Y	T	T	T	Y	Y	T	Y	C	Y	Y	Y	T	T	T	Y	T	T	Y	N	N	Y	T
Dapma7bEVm001751t1	scaffold03156	8160	T	T	T	T	Y	T	T	T	T	T	T	T	T	T	T	T	T	Y	T	T	T	Y	Y	T	C	T	Y	Y	N	T	T
Dapma7bEVm001751t1	scaffold03156	8257	C	T	T	T	Y	T	T	T	T	T	T	T	T	T	T	T	T	Y	T	T	T	Y	Y	T	C	T	Y	Y	N	T	T
Dapma7bEVm001751t1	scaffold03156	8345	A	T	T	T	W	T	T	T	T	T	T	T	T	T	T	T	T	N	T	T	T	W	W	T	A	T	W	W	N	T	T
Dapma7bEVm001751t1	scaffold03156	8470	T	A	A	A	W	A	A	A	A	A	A	A	A	A	A	A	A	W	A	A	A	W	W	A	T	A	W	W	N	A	A
Dapma7bEVm015675t1	scaffold01036	708992	G	G	R	G	R	G	G	R	A	A	R	G	R	G	R	A	R	A	G	R	G	R	R	R	N	G	G	R	N	A	R
Dapma7bEVm015675t1	scaffold01036	709039	C	G	S	S	G	G	G	G	G	S	S	G	G	G	S	S	S	S	S	G	G	S	S	G	N	S	S	N	G	G	S
Dapma7bEVm015675t1	scaffold01036	709057	G	G	R	G	R	G	G	G	A	R	R	G	R	G	G	A	R	A	G	G	G	R	R	R	N	G	G	R	G	A	R
Dapma7bEVm015675t1	scaffold01036	709234	G	T	K	K	T	T	T	K	T	G	K	T	T	T	G	G	K	N	K	K	T	K	K	K	N	K	K	K	N	T	K
Dapma7bEVm015675t1	scaffold01036	709309	G	A	R	R	R	A	A	R	G	G	R	R	R	A	G	G	R	G	R	R	A	R	R	R	N	G	R	N	N	G	R
Dapma7bEVm015675t1	scaffold01036	709362	A	G	R	G	G	G	G	G	G	R	R	R	G	G	G	R	R	R	G	G	G	R	R	G	G	R	G	G	N	G	R
Dapma7bEVm015675t1	scaffold01036	709392	C	C	C	Y	C	C	C	C	C	C	C	C	C	C	Y	C	C	C	Y	C	C	C	C	C	C	Y	C	Y	N	C	C
Dapma7bEVm015675t1	scaffold01036	709398	A	C	M	C	C	C	C	C	C	M	M	M	C	C	C	M	M	M	C	C	C	M	M	C	C	M	C	C	N	C	M
Dapma7bEVm015675t1	scaffold01036	709426	A	C	M	M	M	C	C	M	A	A	M	M	M	C	A	A	M	A	M	M	C	M	M	M	N	A	M	A	N	A	M
Dapma7bEVm015675t1	scaffold01036	709447	C	C	C	C	C	C	C	M	C	M	C	C	C	C	M	C	C	C	C	M	C	C	C	C	M	C	C	C	N	C	C
Dapma7bEVm015675t1	scaffold01036	709456	A	A	A	A	A	A	A	W	A	W	A	A	A	A	W	A	A	A	A	W	A	A	A	A	W	A	A	A	N	A	A
Dapma7bEVm015675t1	scaffold01036	709518	G	G	G	G	R	G	G	G	A	G	G	G	R	G	G	R	G	R	G	G	G	G	G	R	G	G	R	R	N	A	G
Dapma7bEVm015675t1	scaffold01036	709540	A	T	W	W	W	T	T	W	A	A	W	W	W	T	A	A	W	A	W	W	T	W	W	W	W	A	W	A	T	A	W
Dapma7bEVm015675t1	scaffold01036	709545	C	G	R	R	R	G	G	S	A	M	R	R	R	G	M	A	R	A	R	S	G	R	R	R	S	A	R	A	G	A	R
Dapma7bEVm015675t1	scaffold01036	709563	G	G	G	G	G	G	G	R	G	R	G	G	G	G	R	R	G	G	G	R	G	G	G	R	R	G	G	G	G	G	G
Dapma7bEVm015675t1	scaffold01036	709677	A	T	W	W	W	T	T	W	A	A	W	W	W	T	A	A	W	A	W	W	T	W	W	W	N	A	W	A	N	A	W
Dapma7bEVm015675t1	scaffold01036	709710	C	C	C	Y	C	C	C	C	C	C	C	C	C	C	Y	C	C	C	Y	C	C	C	C	C	N	Y	C	Y	N	C	C
Dapma7bEVm015675t1	scaffold01036	709779	C	T	Y	T	Y	T	T	T	C	Y	Y	Y	Y	T	T	C	Y	C	T	T	T	Y	Y	N	N	Y	Y	Y	N	C	Y
Dapma7bEVm015675t1	scaffold01036	709830	G	G	S	G	S	G	G	G	C	G	S	G	S	G	G	S	G	C	G	G	G	S	G	N	N	G	G	S	N	C	S
Dapma7bEVm015675t1	scaffold01036	709890	T	T	T	T	T	T	T	Y	T	Y	T	T	T	T	Y	T	T	T	T	Y	T	T	T	N	Y	T	T	T	N	T	T
Dapma7bEVm015675t1	scaffold01036	709953	C	C	Y	C	Y	C	C	C	T	C	Y	C	Y	C	C	Y	C	T	C	C	C	Y	C	C	N	C	C	Y	N	T	Y
Dapma7bEVm015675t1	scaffold01036	710040	G	G	G	G	R	G	G	R	A	R	G	G	R	G	R	G	G	R	G	R	G	G	G	G	N	G	G	R	N	A	G
Dapma7bEVm015675t1	scaffold01036	710235	T	T	N	W	W	T	W	T	A	W	W	W	W	W	W	W	N	W	W	T	T	T	N	W	T	A	W	A	N	A	W
Dapma7bEVm015675t1	scaffold01036	710238	C	C	N	C	C	C	C	Y	C	Y	C	C	C	C	Y	C	N	C	C	Y	C	C	N	C	Y	C	C	C	N	C	C
Dapma7bEVm015675t1	scaffold01036	710256	A	A	N	A	A	A	A	W	A	W	A	A	A	A	W	N	N	A	A	W	A	A	N	A	W	A	A	A	N	A	A
Dapma7bEVm015675t1	scaffold01036	710295	G	A	N	R	A	A	R	R	A	G	G	R	A	R	G	G	N	R	R	R	A	R	R	R	R	G	R	N	N	A	G
Dapma7bEVm015675t1	scaffold01036	710340	A	C	N	M	C	C	M	M	C	A	A	M	C	M	A	A	M	M	M	M	C	M	M	M	M	A	M	M	N	C	A
Dapma7bEVm015675t1	scaffold01036	710352	C	T	N	Y	T	T	Y	Y	T	C	C	Y	T	Y	C	C	Y	Y	Y	Y	T	Y	Y	Y	Y	C	Y	Y	N	T	C
Dapma7bEVm015675t1	scaffold01036	710409	A	A	A	R	A	A	A	A	A	R	A	R	A	A	R	R	R	A	R	A	A	A	R	R	A	G	R	R	N	A	A
Dapma7bEVm015675t1	scaffold01036	710413	G	C	G	S	C	C	S	C	C	S	G	S	C	S	S	G	S	S	S	C	C	S	S	S	C	G	S	S	N	C	G
Dapma7bEVm015675t1	scaffold01036	710472	C	T	N	Y	T	T	T	T	T	Y	T	Y	T	T	Y	Y	Y	T	Y	T	T	T	Y	Y	T	C	Y	Y	N	T	T
Dapma7bEVm015675t1	scaffold01036	710513	G	C	N	S	C	C	N	C	C	S	C	S	C	C	S	S	S	C	S	C	C	C	S	S	C	G	S	S	N	C	C
Dapma7bEVm015675t1	scaffold01036	710639	C	C	C	C	C	C	C	Y	C	Y	C	C	C	C	Y	C	C	C	C	Y	C	C	C	C	Y	C	C	C	N	C	C
Dapma7bEVm015675t1	scaffold01036	710770	T	T	C	Y	T	T	Y	T	T	Y	C	Y	T	Y	Y	C	Y	Y	Y	T	T	Y	Y	Y	N	C	Y	Y	N	T	C
Dapma7bEVm015675t1	scaffold01036	710773	T	G	G	G	G	G	G	K	G	K	G	G	G	G	K	G	G	G	G	K	G	G	N	G	N	G	G	G	N	G	G
Dapma7bEVm015675t1	scaffold01036	710782	G	A	A	A	A	A	A	R	A	R	A	A	A	A	R	A	A	A	A	R	A	A	N	A	N	A	A	A	N	A	A
Dapma7bEVm015675t1	scaffold01036	710911	C	C	C	C	C	C	C	Y	C	Y	C	C	C	C	Y	C	C	C	C	Y	C	C	C	C	Y	C	C	C	N	C	C
Dapma7bEVm015675t1	scaffold01036	711008	G	G	G	G	G	G	G	R	G	R	G	G	G	G	R	G	G	G	G	R	G	G	G	G	R	G	G	N	N	G	G
Dapma7bEVm015675t1	scaffold01036	711065	C	C	A	C	C	C	M	C	C	C	A	C	C	M	C	M	C	M	C	C	C	M	C	C	C	C	C	C	N	C	A
Dapma7bEVm015675t1	scaffold01036	711178	C	C	C	C	C	C	C	Y	C	Y	C	C	C	C	Y	C	C	C	C	Y	C	C	C	C	Y	C	C	C	N	C	C
Dapma7bEVm015675t1	scaffold01036	711180	G	G	G	G	G	G	G	R	G	R	G	G	G	G	R	G	G	G	G	R	G	G	G	G	R	G	G	G	N	G	G
Dapma7bEVm015675t1	scaffold01036	711188	T	T	T	T	T	T	T	Y	T	Y	T	T	T	T	Y	T	T	T	T	Y	T	T	T	T	Y	T	T	T	N	T	T
Dapma7bEVm015675t1	scaffold01036	711225	C	T	T	Y	T	T	T	T	T	Y	T	Y	T	T	Y	Y	Y	T	Y	T	T	T	Y	Y	T	C	Y	Y	N	T	T
Dapma7bEVm015675t1	scaffold01036	711412	G	A	G	R	A	A	R	R	A	G	G	R	A	R	G	G	R	R	R	R	A	R	R	R	R	G	R	R	N	A	G
Dapma7bEVm015675t1	scaffold01036	711417	T	G	T	K	G	G	K	K	G	T	T	K	G	K	T	T	K	K	K	K	G	K	K	K	K	T	K	K	N	G	T
Dapma7bEVm015675t1	scaffold01036	711457	G	G	G	G	G	G	G	R	G	R	G	G	G	G	R	G	G	G	G	N	G	G	G	G	R	G	G	G	N	G	G
Dapma7bEVm015675t1	scaffold01036	711475	A	G	A	R	G	G	R	R	G	A	A	R	G	R	A	A	R	R	R	R	G	R	R	R	R	A	R	R	N	G	A
Dapma7bEVm015675t1	scaffold01036	711482	T	A	T	W	A	A	W	W	A	T	T	W	A	W	T	T	W	W	W	W	A	W	W	W	W	T	W	W	N	A	T
Dapma7bEVm015675t1	scaffold01036	711485	C	T	C	Y	T	T	Y	Y	T	C	C	Y	T	Y	C	C	Y	Y	Y	Y	T	Y	Y	Y	Y	C	Y	Y	N	T	C
Dapma7bEVm015675t1	scaffold01036	711521	T	C	T	Y	C	C	Y	Y	C	T	T	Y	C	Y	T	T	Y	Y	Y	Y	C	Y	Y	Y	Y	T	Y	Y	N	C	T
Dapma7bEVm015675t1	scaffold01036	711552	G	G	G	G	G	G	G	R	G	R	G	G	G	G	R	G	G	G	G	R	G	G	G	G	R	G	G	G	N	G	G
Dapma7bEVm015675t1	scaffold01036	711562	C	C	T	C	C	C	Y	C	C	C	T	C	C	Y	C	Y	C	Y	C	C	C	Y	C	C	C	C	C	C	N	C	T
Dapma7bEVm015675t1	scaffold01036	711566	A	A	C	A	A	A	M	M	A	M	C	A	A	M	M	M	A	M	A	M	A	M	A	A	M	A	A	A	N	A	C
Dapma7bEVm015675t1	scaffold01036	711616	T	T	C	T	T	T	Y	T	T	T	C	T	T	Y	T	Y	T	Y	T	T	T	Y	T	T	T	T	T	T	N	T	C
Dapma7bEVm015675t1	scaffold01036	711794	C	T	C	Y	T	T	Y	Y	T	C	C	Y	T	Y	C	C	Y	Y	N	Y	T	Y	Y	Y	Y	C	Y	Y	N	T	C
Dapma7bEVm015675t1	scaffold01036	711864	C	T	C	T	T	T	Y	T	T	T	C	Y	T	Y	T	Y	T	Y	N	T	T	Y	T	T	T	Y	T	T	T	T	C
Dapma7bEVm015675t1	scaffold01036	711932	A	A	C	M	A	A	M	M	A	C	C	M	A	M	C	C	M	M	M	M	A	M	M	M	M	C	M	M	A	A	C
Dapma7bEVm015675t1	scaffold01036	711956	C	T	C	Y	T	T	Y	Y	T	C	C	Y	T	Y	C	C	Y	Y	Y	Y	T	Y	Y	Y	Y	C	Y	Y	N	T	C
Dapma7bEVm015675t1	scaffold01036	712486	G	A	G	R	A	A	R	R	A	G	G	R	A	R	G	G	R	R	R	R	A	R	R	R	N	G	R	R	N	A	G
Dapma7bEVm015675t1	scaffold01036	712575	C	C	T	Y	C	C	Y	Y	C	T	T	Y	C	Y	T	T	Y	N	Y	Y	C	Y	Y	Y	N	T	Y	Y	N	C	T
Dapma7bEVm015675t1	scaffold01036	712577	A	A	G	R	A	A	R	R	A	G	G	R	A	R	G	G	R	N	R	R	A	R	R	R	N	G	R	R	N	A	G
Dapma7bEVm015675t1	scaffold01036	712637	T	T	G	K	T	T	K	K	T	G	K	K	T	K	G	G	K	N	K	K	T	K	K	K	K	G	K	K	N	T	G
Dapma7bEVm015675t1	scaffold01036	713132	T	T	C	T	T	T	Y	T	T	Y	C	Y	T	Y	T	Y	Y	Y	T	T	T	Y	Y	T	T	Y	N	T	N	T	C
Dapma7bEVm015675t1	scaffold01036	713173	A	A	T	A	A	A	W	A	A	W	T	W	A	W	A	W	W	W	A	A	A	W	W	A	A	W	N	A	N	A	T
