# Supplementary material for: Transgenerational response to early spring warming in Daphnia
Source: Sci Rep. 2019 Mar 14;9:4449. doi: 10.1038/s41598-019-40946-3 (PMC6418131; doi:10.1038/s41598-019-40946-3)
Supplement: Supplementary file 3 — Table S4 [file 41598_2019_40946_MOESM3_ESM.xlsx]

## Sheet: Sheet1
Trait	SNP position	ScaffoldID	GeneID	Gene function	SP P-val	LP P-val	Delta Pval
age at maturity	712575	scaffold01036	Dapma7bEVm015675t1	rhodopsin g-protein coupled receptor	ns	ns	8.02e-05
age at maturity	712577	scaffold01036	Dapma7bEVm015675t1	rhodopsin g-protein coupled receptor	ns	ns	8.02e-05
age at maturity	712637	scaffold01036	Dapma7bEVm015675t1	rhodopsin g-protein coupled receptor	ns	ns	0.00011
age at maturity	711412	scaffold01036	Dapma7bEVm015675t1	rhodopsin g-protein coupled receptor	ns	ns	0.000154
age at maturity	711417	scaffold01036	Dapma7bEVm015675t1	rhodopsin g-protein coupled receptor	ns	ns	0.000154
age at maturity	711475	scaffold01036	Dapma7bEVm015675t1	rhodopsin g-protein coupled receptor	ns	ns	0.000154
age at maturity	711482	scaffold01036	Dapma7bEVm015675t1	rhodopsin g-protein coupled receptor	ns	ns	0.000154
age at maturity	711485	scaffold01036	Dapma7bEVm015675t1	rhodopsin g-protein coupled receptor	ns	ns	0.000154
age at maturity	711521	scaffold01036	Dapma7bEVm015675t1	rhodopsin g-protein coupled receptor	ns	ns	0.000154
age at maturity	711956	scaffold01036	Dapma7bEVm015675t1	rhodopsin g-protein coupled receptor	ns	ns	0.000154
age at maturity	710295	scaffold01036	Dapma7bEVm015675t1	rhodopsin g-protein coupled receptor	ns	ns	0.000172
age at maturity	710340	scaffold01036	Dapma7bEVm015675t1	rhodopsin g-protein coupled receptor	ns	ns	0.000197
age at maturity	710352	scaffold01036	Dapma7bEVm015675t1	rhodopsin g-protein coupled receptor	ns	ns	0.000197
age at maturity	712486	scaffold01036	Dapma7bEVm015675t1	rhodopsin g-protein coupled receptor	ns	ns	0.000416
age at maturity	711932	scaffold01036	Dapma7bEVm015675t1	rhodopsin g-protein coupled receptor	ns	ns	0.00253
age at maturity	710770	scaffold01036	Dapma7bEVm015675t1	rhodopsin g-protein coupled receptor	ns	ns	0.00331
fecundity	42643	scaffold02569	Dapma7bEVm007919t1	Histone deacetylase complex subunit sap18	0.00189	0.32302	0.04387
fecundity	42773	scaffold02569	Dapma7bEVm007919t1	Histone deacetylase complex subunit sap18	0.00189	0.32302	0.04387
fecundity	42775	scaffold02569	Dapma7bEVm007919t1	Histone deacetylase complex subunit sap18	0.00189	0.32302	0.04387
fecundity	42804	scaffold02569	Dapma7bEVm007919t1	Histone deacetylase complex subunit sap18	0.00189	0.32302	0.04387
fecundity	42812	scaffold02569	Dapma7bEVm007919t1	Histone deacetylase complex subunit sap18	0.00189	0.32302	0.04387
fecundity	39121	scaffold02569	Dapma7bEVm007919t1	Histone deacetylase complex subunit sap18	0.00337	0.87169	0.609
fecundity	42610	scaffold02569	Dapma7bEVm007919t1	Histone deacetylase complex subunit sap18	0.00366	0.26544	0.05107
fecundity	214099	scaffold02003	Dapma7bEVm015923t3	unknown	0.0587	5.68e-05	0.000507
fecundity	78817	scaffold02569	Dapma7bEVm007919t1	Histone deacetylase complex subunit sap18	0.30382	0.0296	0.00074
fecundity	77003	scaffold02569	Dapma7bEVm007919t1	Histone deacetylase complex subunit sap18	0.33714	0.04078	0.00096
fecundity	77583	scaffold02569	Dapma7bEVm007919t1	Histone deacetylase complex subunit sap18	0.33714	0.04078	0.00096
fecundity	77743	scaffold02569	Dapma7bEVm007919t1	Histone deacetylase complex subunit sap18	0.33714	0.04078	0.00096
fecundity	36066	scaffold02569	Dapma7bEVm007919t1	Histone deacetylase complex subunit sap18	0.63966	5.02e-05	0.00884
percentage of male offspring	5836	scaffold00027	Dapma7bEVm001004t1	RNA recognition motif;RNA-binding proteins	0.01238	0.47895	0.00171
percentage of male offspring	5738	scaffold03156	Dapma7bEVm001751t1	Amino_oxidase; Flavin containing amine oxidoreductase; SWIRM domain;NAD(P)-binding Rossmann-like domain;	0.07072	0.04861	0.00298
percentage of male offspring	79084	scaffold02569	Dapma7bEVm007919t1	Histone deacetylase complex subunit sap18	0.29734	0.0135	0.00411
percentage of male offspring	3769	scaffold02723	Dapma7bEVm005463t1	PTB; Phosphotyrosine-binding domain;SH3; Src homology 3 domains	0.4431	0.0015	0.02151
percentage of male offspring	96591	scaffold00848	Dapma7bEVm005301t1	Aldo/keto reductase family;Predicted oxidoreductase	0.51525	0.00243	0.10148
percentage of male offspring	4774	scaffold02723	Dapma7bEVm005463t1	PTB; Phosphotyrosine-binding domain;SH3; Src homology 3 domains	0.56045	0.00222	0.0553
size at maturity	709890	scaffold01036	Dapma7bEVm015675t1	rhodopsin g-protein coupled receptor	ns	ns	0.000111
size at maturity	709447	scaffold01036	Dapma7bEVm015675t1	rhodopsin g-protein coupled receptor	ns	ns	0.000533
size at maturity	709456	scaffold01036	Dapma7bEVm015675t1	rhodopsin g-protein coupled receptor	ns	ns	0.000533
size at maturity	710639	scaffold01036	Dapma7bEVm015675t1	rhodopsin g-protein coupled receptor	ns	ns	0.000533
size at maturity	710911	scaffold01036	Dapma7bEVm015675t1	rhodopsin g-protein coupled receptor	ns	ns	0.000533
size at maturity	711178	scaffold01036	Dapma7bEVm015675t1	rhodopsin g-protein coupled receptor	ns	ns	0.000533
size at maturity	711180	scaffold01036	Dapma7bEVm015675t1	rhodopsin g-protein coupled receptor	ns	ns	0.000533
size at maturity	711188	scaffold01036	Dapma7bEVm015675t1	rhodopsin g-protein coupled receptor	ns	ns	0.000533
size at maturity	711552	scaffold01036	Dapma7bEVm015675t1	rhodopsin g-protein coupled receptor	ns	ns	0.000533
size at maturity	710238	scaffold01036	Dapma7bEVm015675t1	rhodopsin g-protein coupled receptor	ns	ns	0.000565
size at maturity	711008	scaffold01036	Dapma7bEVm015675t1	rhodopsin g-protein coupled receptor	ns	ns	0.000755
size at maturity	710256	scaffold01036	Dapma7bEVm015675t1	rhodopsin g-protein coupled receptor	ns	ns	0.000847
size at maturity	4842	scaffold02723	Dapma7bEVm005463t1	PTB; Phosphotyrosine-binding domain;SH3; Src homology 3 domains	ns	ns	0.000939
size at maturity	5079	scaffold00027	Dapma7bEVm001004t1	RNA recognition motif;RNA-binding proteins	ns	ns	0.00112
size at maturity	5150	scaffold00027	Dapma7bEVm001004t1	RNA recognition motif;RNA-binding proteins	ns	ns	0.00112
size at maturity	3606	scaffold02569	Dapma7bEVm007919t1	Histone deacetylase complex subunit sap18	ns	ns	0.00122
size at maturity	5010	scaffold00027	Dapma7bEVm001004t1	RNA recognition motif;RNA-binding proteins	ns	ns	0.00124
size at maturity	4774	scaffold02723	Dapma7bEVm005463t1	PTB; Phosphotyrosine-binding domain;SH3; Src homology 3 domains	ns	ns	0.00128
size at maturity	4685	scaffold02723	Dapma7bEVm005463t1	PTB; Phosphotyrosine-binding domain;SH3; Src homology 3 domains	ns	ns	0.00143
size at maturity	5345	scaffold02723	Dapma7bEVm005463t1	PTB; Phosphotyrosine-binding domain;SH3; Src homology 3 domains	ns	ns	0.00143
size at maturity	3643	scaffold02569	Dapma7bEVm007919t1	Histone deacetylase complex subunit sap18	ns	ns	0.0016
size at maturity	5304	scaffold02723	Dapma7bEVm005463t1	PTB; Phosphotyrosine-binding domain;SH3; Src homology 3 domains	ns	ns	0.00173
size at maturity	3517	scaffold02569	Dapma7bEVm007919t1	Histone deacetylase complex subunit sap18	ns	ns	0.00177
size at maturity	4465	scaffold02723	Dapma7bEVm005463t1	PTB; Phosphotyrosine-binding domain;SH3; Src homology 3 domains	ns	ns	0.00195
size at maturity	4166	scaffold02723	Dapma7bEVm005463t1	PTB; Phosphotyrosine-binding domain;SH3; Src homology 3 domains	ns	ns	0.00213
size at maturity	4177	scaffold02723	Dapma7bEVm005463t1	PTB; Phosphotyrosine-binding domain;SH3; Src homology 3 domains	ns	ns	0.00409
size at maturity	5824	scaffold00027	Dapma7bEVm001004t1	RNA recognition motif;RNA-binding proteins	ns	ns	0.00425
